# Supplementary material for: Russian Norms for 500 General-Knowledge Questions
Source: Front Psychol. 2020 Sep 30;11:545304. doi: 10.3389/fpsyg.2020.545304 (PMC7554590; doi:10.3389/fpsyg.2020.545304)
Supplement: Supplementary file 1 [file Table_1.XLS]

## Sheet: Sheet1
			Supplemental Materials
	Normative data for the 500 general-knowledge questions. Questions are ordered by rank order of accuracy (RO A) from lower to highest, and also rank order of confidence (RO C) is provided. Below Category it appears the thematic category to which the the questions belongs to. Each question appears in Russian as it was presented to participants and we provide an approximate translation into English.…
ROA	RO	Category	Question	A	C	Correct answer	%C	CC	CI	Incorrect Answer 1	%	C	Incorrect	%	C	Incorrect	%	C	AF	%	C	C	AM	%	C	C
	C										I	I1	Answer 2	I2	I2	Answer 3	I3	I3		F	CF	IF		C	CM	IM
1	53	Science	White buoys on the river show:	.03	41.52	Left bank	3.03	.00	36.90	Right bank	5.05	40.00	Meli	76.77	46.71	Bends in the river	15.15	24.00	.05	5.17	.00	31.34	0	.00	-	44.85
			Белые бакены на реке показывают:			Левый берег				Правый берег			Мели			Повороты реки
2	79	Geography	The mosque with the world’s highest minaret is in what city?	.04	46.34	Casablanca	3.96	30.00	44.92	Istanbul	48.51	41.02	Mecca	39.60	56.25	Jakarta	7.92	37.50	.03	3.45	15.00	45.53	.05	4.65	45.00	46.79
			В каком городе находится мечеть с самым высоким в мире минаретом?			Касабланка				Стамбул			Мекка			Джакарта
3	352	History	In what year was the baptism of Kievan Rus?	.05	77.23	988 B.C.E.	4.95	68.00	58.70	876	17.82	51.11	988	75.25	85.00	234	1.98	40.00	.05	5.17	90.00	51.35	.05	4.65	35.00	69.41
			В каком году было крещение Киевской Руси?			988 до н.е.				876			988			234
4	131	Geography	Which of the following countries is not part of the Eurozone?	.05	53.76	Denmark	4.95	56.00	42.36	Netherlands	5.94	31.67	Luxembourg	20.79	33.81	Ireland	68.32	61.59	.05	5.17	56.67	43.01	.05	4.65	55.00	33.96
			Какая из перечисленных стран не входит в Еврозону?			Дания				Нидерланды			Люксембург			Ирландия
5	87	History	Who won the Formula 1 championship in 1998-99?	.06	48.02	Halkkinen	5.94	26.67	37.23	M. Schumacher	86.14	51.03	Barrichello	2.97	26.67	Kulhard	4.95	34.00	.05	5.17	23.33	26.18	.07	6.98	30.00	47.22
			Кто является чемпионом гонок 'Формулы-1' 1998-99 г.г.?			Хаккинен				М. Шумахер			Барикелло			Кулхард
6	152	General	Which country’s national dance is the polka?	.10	56.50	Czech Respublic	9.71	49.00	48.03	Austria	10.68	31.82	Hungary	22.33	45.65	Poland	57.28	66.61	.09	8.62	44.00	40.58	.11	11.11	54.00	57.40
			Национальным танцем какой страны является полька?			Чехия				Австрия			Венгрия			Польша
7	240	General	Which city has the longest metro?	.10	66.04	Washington	9.90	39.00	64.25	Moscow	41.58	73.33	Berlin	2.97	53.33	London	45.54	66.09	.14	13.79	43.75	60.68	.05	4.65	20.00	75.46
			Метро какого города мира имеет самую большую протяженность?			Вашингтон				Москва			Берлин			Лондон
8	42	General	What is calico?	.10	39.29	cotton material	10.10	65.00	36.62	Horse Run	31.31	42.26	Org. paint	37.37	31.89	Musical instrument	21.21	35.71	.1	10.34	61.67	36.02	.1	9.76	70.00	39.82
			Что такое коленкор?			Х/б ткань				Бег лошади			Орг. краска			Муз. Инструмент
9	103	Geography	Which of these volcanoes is considered extinct?	.11	50.50	Karadag	11.00	64.55	43.77	Etna	18.00	38.89	Vesuvius	57.00	54.56	Klyuchevskaya Sopka	14.00	37.86	.07	7.02	55.00	41.11	.16	16.28	70.00	48.35
			Какой из этих вулканов считается потухшим?			Карадаг				Этна			Везувий			Ключевская сопка
10	6	Culture	What did the Donkey watch in the fable "Donkey and a Man"?	.11	28.70	garden	11.00	2020-09-29	29.18	barn	38.00	30.26	house	3.00	30.00	cart	48.00	27.29	.09	8.62	36.00	16.19	.14	14.29	23.33	36.99
			Что стерег Осел в басне «Осел и Мужик»?			огород				амбар			дом			телегу
11	334	Geography	Which country of Eurasia has the most multinational population?	.13	75.00	India	12.75	65.38	63.38	Russia	79.41	79.26	Indonesia	7.84	47.50	Japan	.00	-	.12	12.07	58.57	59.61	.14	13.64	73.33	73.19
			Какая страна Евразии самая многонациональная?			Индия				Россия			Индонезия			Япония
12	162	Geography	What is the largest city in South America?	.13	56.93	Sao Paulo	12.87	63.08	55.88	Brasilia	26.73	50.37	Buenos Aires	33.66	57.65	Mexico City	26.73	59.63	.09	8.62	64.00	48.23	.19	18.60	62.50	65.91
			Какой город Южной Америки самый крупный?			Сан-Паулу				Бразилиа			Буэнос-Айрес			Мехико
13	142	Culture	What city do you have to go to see Raphael's Sistine Madonna?	.13	55.35	Dresden	13.13	66.92	47.75	Paris	52.53	57.12	Madrid	27.27	51.85	St. Petersburg	7.07	34.29	.14	14.04	73.75	46.32	.12	11.90	56.00	51.24
			В какой город нужно отправиться, чтобы увидеть «Сикстинскую Мадонну» Рафаэля?			Дрезден				Париж			Мадрид			Петербург
14	253	General	What is another name botanists use to call greater burdock?	.13	67.01	burdock	13.40	75.38	42.40	Thistle	77.32	67.20	Wormwood	8.95	60.00	Mint	1.03	.00	.07	7.02	60.00	46.18	.23	22.50	82.22	55.46
			Как иначе ботаники называют репейник?			Лопух				Чертополох			Полынь			Мята
15	210	General	Which of these is not part of a man’s evening attire?	.14	62.45	tie	13.73	70.71	60.36	Scarves	34.31	56.29	Napkin	4.90	60.00	Towel	47.06	64.79	.14	13.79	65.00	55.42	.14	13.64	78.33	67.10
			Что не является атрибутом фрака ?			Галстук				Косынка			Салфетка			Полотенце
16	169	Geography	How many countries border Spain?	.14	57.90	5	14.00	62.14	57.57	2	22.00	65.45	4	21.00	51.43	3	43.00	55.81	.14	13.79	45.00	53.70	.14	14.29	85.00	62.74
			Со сколькими странами граничит Испания?			5				2			4			3
17	298	Science	Which of these tissues in the human body have the highest electrical conductivity?	.14	71.31	Muscular	14.14	45.71	62.67	Nervous	68.69	80.44	Fat	11.11	60.91	Bone	6.06	46.67	.11	10.71	23.33	62.57	.19	18.60	62.50	63.78
			Какие из перечисленных тканей тела человека обладают наибольшей электропроводностью?			Мышечные				Нервные			Жировые			Костные
18	33	Science	Who first spoke out against the theory of spontaneous generation of life:	.15	37.96	F. Redi	14.56	26.00	37.13	A. I. Oparin	19.42	39.50	S. Miller	23.30	21.67	L. Pasteur	42.72	50.23	.12	12.07	25.71	38.51	.18	17.78	26.25	35.74
			Против гипотезы самозарождения жизни первым выступил:			Ф. Реди				А. И. Опарин			С. Миллер			Л. Пастер
19	54	History	What company invented the modern wristwatch?	.15	41.67	Cartier	14.71	32.67	32.58	Rolex	72.55	46.49	Patek Philippe	7.84	21.25	Lonzhin	4.90	30.00	.17	17.24	35.00	21.69	.11	11.36	28.00	36.48
			Какая фирма придумала наручные часы?			Картье				Ролекс			Патек Филипп			Лонжин
20	279	Geography	Which sea has more water - the Black or the Baltic?	.16	69.80	Black Sea	15.69	66.25	65.92	Baltic Sea	28.43	61.03	Equal	4.90	60.00	Hard to say	50.98	76.73	.17	17.24	59.00	55.88	.14	13.64	78.33	73.22
			В каком море больше воды - в Черном или Балтийском?			В Черном				В Балтийском			Одинаково			Трудно сказать
21	260	General	What sphere of society encompasses social management and organizing joint actions among people and groups to achieve common goals?	.16	67.30	political	16.00	76.25	49.18	social	77.00	67.53	economic	5.00	50.00	spiritual	2.00	30.00	.12	12.07	71.43	44.02	.21	21.43	80.00	58.56
			Какая сфера жизни общества охватывает сферу социального управления, организации совместных действий людей и их групп для достижения общих целей?			политическая				социальная			экономическая			духовная
22	45	General	What does the Beaufort scale measure?	.17	40.00	wind power	17.17	49.41	38.58	Wave height	30.30	37.00	Earthquake strength	24.24	48.75	Mineral hardness	28.28	30.00	.16	16.07	40.00	33.96	.19	18.60	60.00	46.76
			Что оценивают по шкале Бофорта?			Силу ветра				Высоту волны			Силу землетрясения			Твердость минералов
23	32	Culture	According to Lev Tolstoy, whose plays were “even worse” than Shakespeare’s?	.17	37.88	Chekhov	17.17	52.94	36.31	Lermontov	7.07	47.14	Gorky	23.23	23.91	Ostrovsky	52.53	37.88	.16	15.79	53.33	33.39	.19	19.05	52.50	54.09
			Чьи пьесы по заявлению Льва Толстого, были "еще хуже", чем у Шекспира?			Чехова				Лермонтова			Горького			Островского
24	60	History	How many times was Franklin Roosevelt elected to the US presidency?	.18	43.27	four	17.82	42.22	38.43	two	41.58	49.76	three	34.65	38.86	five	5.94	26.67	.19	18.97	36.36	33.58	.16	16.28	51.43	52.56
			Сколько раз Франклин Рузвельт избирался на пост президента США?			Четыре				Два			Три			Пять
25	77	Geography	What cape is on the southernmost point of Eurasia?	.18	46.20	Piay	18.00	59.44	43.33	Dezhnev	25.00	43.60	Chelyuskin	29.00	41.38	Rok	28.00	45.00	.12	12.28	54.29	42.08	.26	25.58	62.73	45.19
			Какой мыс является крайней южной точкой Евразии?			Пиай				Дежнева			Челюскин			Рока
26	71	Culture	Where did Mikhail Bulgakov spend his childhood?:	.19	44.65	in Kiev	18.81	67.37	40.04	in Odessa	28.71	36.55	in Moscow	33.66	38.82	in Taganrog	18.81	44.74	.12	12.07	51.43	36.79	.28	27.91	76.67	45.24
			Где прошло детство М.А. Булгакова?			в Киеве				в Одессе			в Москве			в Таганроге
27	289	Geography	What does not apply to rocks?	.19	70.50	mica	18.81	53.16	74.51	clay	68.32	75.36	limestone	10.89	68.18	granite	1.98	80.00	.24	24.14	51.43	71.60	.12	11.63	58.00	76.15
			Что не относится к горным породам?			слюда				глина			известняк			гранит
28	176	History	Above what building in St. Petersburg did Nicholas I forbid building houses?	.19	58.90	Winter palace	19.00	47.37	43.48	St. Isaac's Cathedral	44.00	65.45	Smolny Institute	2.00	5.00	Admiralty	35.00	60.00	.14	14.04	61.25	39.25	.26	25.58	37.27	49.14
			Выше какого здания Николай I запретил строить дома в Санкт-Петербурге?			Зимний дворец				Исаакиевский собор			Смольный институт			Адмиралтейство
29	98	Science	In the process of circulation of substances, the energy contained in organic substances is released as a result of:	.19	49.80	photolysis	19.00	30.53	52.28	rotting	26.00	63.08	chemosynthesis	17.00	38.24	photosynthesis	38.00	55.53	.19	18.97	20.00	47.53	.19	19.05	45.00	60.21
			В процессе круговорота веществ содержащаяся в органических веществах энергия освобождается в результате:			фотолиза				гниения			хемосинтеза			фотосинтеза
30	20	Culture	Where did Eurystheus live?	.19	34.55	in Mycenae	19.19	37.37	36.58	in the garden of the Hesperides	26.26	37.31	in Thebes	45.45	30.22	on Olympus	9.09	42.22	.18	17.86	46.00	39.07	.21	20.93	27.78	34.55
			Где жил Эврисфей?			в Микенах				в саду Гесперид			в Фивах			на Олимпе
31	76	History	Who was the first to prove the frequency of comet occurrances?	.20	46.00	Halley	20.00	60.00	42.85	Galileo	24.00	50.42	Kepler	26.00	38.46	Kepler	30.00	39.67	.21	20.69	53.33	41.19	.19	19.05	70.00	45.96
			Кто первым доказал периодичность появления комет?			Галлей				Галилей			Коперник			Кеплер
32	68	Science	L. Pasteur proved the impossibility of spontaneous generation of organisms:	.20	44.30	in modern times	20.00	50.50	41.07	with the help of supernatural higher powers	34.00	53.24	throughout the entire history of the earth	24.00	35.42	by stating they came from space	22.00	34.55	.16	15.52	45.56	38.69	.26	26.19	54.55	45.52
			Л. Пастер доказал невозможность самозарождения организмов:			в современную эпоху				с помощью сверхъестественных высших сил			в течение всей истории Земли			путем попадания из космоса
33	129	General	What does an apiotherapist use to treat people?	.21	53.66	bees	20.79	59.05	39.79	Snakes	7.92	7.92	Leeches	69.31	56.86	Spiders	1.98	50.00	.26	26.32	57.33	34.26	.14	13.64	63.33	45.58
			Кого использует апитерапевт для лечения людей?			Пчел				Змей			Пиявок			Пауков
34	235	Science	What tissues are connective?	.21	65.84	Bone	20.79	72.86	56.37	Muscular	36.63	67.03	Nervous	5.94	36.67	Epithelial	36.63	65.41	.28	27.59	74.38	52.96	.12	11.63	68.00	61.25
			Какие ткани относятся к соединительным?			Костные				Мышечные			Нервные			Эпителиальные
35	13	Science	What is a benign adrenal tumor called?	.21	31.20	pheochromocytoma	21.00	42.38	28.25	lipochromocytoma	25.00	27.20	sarcoma	26.00	30.77	adenomyoma	28.00	26.79	.22	22.41	46.15	26.02	.19	19.05	36.25	31.56
			Доброкачественная опухоль надпочечников			феохромацитома				липохромацитома			саркома			аденомиома
36	46	Culture	Which of the great artists of the Renaissance became famous as a poet?	.22	40.10	Michelangelo Buonarroti	21.57	49.55	37.94	Diego Velázquez	27.45	43.21	Peter Bruegel the Elder	8.82	36.67	Rafael Santi	42.16	33.95	.21	20.69	41.67	35.39	.23	22.73	59.00	39.50
			Кто из великих художников Возрождения прославился еще и как поэт?			Микеланджело Буонарроти				Диего Веласкес			Питер Брейгель Старший			Рафаэль Санти
37	113	History	What game was invented by Cambridge students using cigar boxes and champagne stoppers?	.22	51.49	table tennis	21.78	50.91	51.82	Squash	63.37	50.00	Badminton	10.89	65.45	Tennis	3.96	40.00	.19	18.97	50.91	50.24	.26	25.58	50.91	60.71
			Какую игру придумали студенты Кембриджа, исп. коробки для сигар и пробки от шампанского?			Настольный теннис				Сквош			Бадминтон			Теннис
38	270	Science	According to the hypothesis of spontaneous generation, life:	.22	69.11	arose repeatedly from non-living substances	21.78	64.09	59.11	arose as a result of processes obeying physical and chemical laws	65.35	74.55	was created by a supernatural being	3.96	55.00	has always existed	8.91	47.78	.28	27.59	61.88	64.09	.14	13.95	70.00	40.61
			Согласно гипотезе самопроизвольного зарождения жизнь:			возникла неоднократно из неживого веществ				возникла в результате процессов, подчиняющихся физическим и химическим законам			была создана сверхъестественным существом			существовала всегда
39	282	General	Which letter is most often found in Russian?	.23	70.20	O	22.77	57.83	71.42	T	1.98	80.00	А	72.28	74.25	R	2.97	60.00	.21	20.69	56.67	68.10	.26	25.58	59.09	82.10
			Какая буква чаще других встречается в русском языке?			O				Т			А			Р
40	14	History	What was the name of the last king of Macedonia who ruled before 168 BCE?	.24	31.86	Perseus	23.53	37.50	2020-10-29	Theseus	30.39	39.68	Proteus	21.57	23.64	Antey	24.51	24.00	.29	29.31	32.35	26.79	.16	15.91	50.00	32.84
			Как звали последнего царя Македонии, правившего до 168 г. до н. э.?			Персей				Тесей			Протей			Антей
41	259	Geography	Which city is closest to Moscow?	.24	67.25	Tver	23.53	68.75	66.52	Ryazan	20.59	68.10	Kaluga	34.31	68.29	Vladimir	21.57	63.18	.17	17.24	72.00	63.77	.32	31.82	66.43	72.33
			Какой город ближе всего к Москве ?			Тверь				Рязань			Калуга			Владимир
42	61	Science	What substance never becomes solid under normal pressure?	.24	43.43	Helium	23.53	40.83	41.96	Hydrogen	17.65	40.56	Oxygen	44.12	48.00	Nitrogen	14.71	37.33	.24	24.14	26.43	39.20	.23	22.73	61.00	49.40
			Какое вещество никогда не переходит в твёрдое состояние при нормальном давлении?			Гелий				Водород			Кислород			Азот
43	412	Science	What is the name of the science that studies animal behavior?	.24	85.64	ethology	23.76	78.33	79.08	morphology	.00	-	zoology	75.25	88.16	genetics	.99	70.00	.29	29.31	77.06	87.07	.16	16.28	81.43	79.71
			Как называется наука, изучающая поведение животных?			этология				морфология			зоология			генетика
44	2	Culture	What is the name of the paramedic in A.P. Chekhov's story "Surgery"?	.24	25.40	Kuryatin	24.00	24.58	21.19	Koryagin	55.00	29.27	Kvastsov	7.00	20.00	Komyagin	14.00	14.29	.16	15.79	18.89	24.51	.35	34.88	28.00	13.64
			Назовите фамилию фельдшера из рассказа А.П. Чехова "Хирургия"			Курятин				Корягин			Квасцов			Комягин
45	189	General	Which country is home to coffee?	.25	60.39	Ethiopia	25.49	72.69	50.75	India	12.75	56.15	Algeria	8.82	36.67	Brazil	52.94	59.44	.21	20.69	76.67	43.61	.32	31.82	69.29	64.52
			Какая страна является родиной кофе?			Эфиопия				Индия			Алжир			Бразилия
46	201	General	Which of these animals lives in two environments at once?	.26	61.78	siskin	25.74	68.08	64.03	fish	3.96	75.00	gophers	40.59	59.76	dolphins	29.70	57.33	.24	24.14	67.14	62.84	.28	27.91	69.17	60.59
			Кто из перечисленных животных обитает сразу в двух средах?			чижи				рыбы			суслики			дельфины
47	55	Culture	Who is considered the author of the Book of Proverbs of the Old Testament?	.26	42.00	Solomon	26.00	50.00	35.79	Moses	39.00	47.69	Samuel	16.00	31.25	David	19.00	28.42	.26	25.86	38.67	34.73	.26	26.19	65.45	37.92
			Кто считается автором Книги Притчей Ветхого Завета?			Соломон				Моисей			Самуил			Давид
48	56	Science	How many incisors does a wolf have?	.26	42.60	12	26.00	44.62	53.76	4	37.00	47.57	6	35.00	33.71	18	2.00	80.00	.24	24.14	42.14	44.27	.29	28.57	47.50	65.05
			Сколько резцов у волка?			12				4			6			18
49	3	General	How many gallons are in a barrel of oil?	.26	25.63	42	26.21	22.59	25.72	36	32.04	32.73	48	30.10	21.94	54	11.65	22.50	.24	24.14	22.14	18.56	.29	28.89	23.08	36.02
			Сколько галлонов содержится в одном барреле нефти?			42				36			48			54
50	256	Science	What is the microscope telescope called?	.26	67.16	tube	26.47	67.04	66.21	tripod	.00	-	eyepiece	54.90	68.21	lens	18.63	64.21	.29	29.31	66.47	68.36	.23	22.73	68.00	66.36
			Зрительная трубка микроскопа называется:			тубусом				штативом			окуляром			объективом
51	50	Geography	Which of these cities is located on the Irtysh River?	.27	40.89	Omsk	26.73	41.48	36.60	Novosibirsk	2.97	33.33	Irkutsk	53.47	43.52	Krasnoyarsk	16.83	32.94	.28	27.59	31.25	33.68	.26	25.58	56.36	44.57
			Какой из этих городов расположен на реке Иртыш?			Омск				Новосибирск			Иркутск			Красноярск
52	114	General	Which country's national headgear is the Panama hat?	.27	51.55	Ecuador	27.18	50.36	56.98	Panama	62.14	49.69	Mexico	7.77	71.25	Spain	2.91	50.00	.28	27.59	46.25	55.00	.27	26.67	55.83	64.44
			Национальным головным убором какой страны является панама?			Эквадор				Панама			Мексика			Испания
53	29	General	How many pounds are there in an American ton?	.27	37.25	2000	27.45	45.71	33.17	1000	20.59	37.62	200	32.35	37.88	100	19.61	24.00	.26	25.86	44.00	27.57	.3	29.55	47.69	38.00
			Из скольки фунтов состоит американская тонна?			2000				1000			200			100
54	16	History	On which steamer did Leon Trotsky leave the Soviet Union forever?	.28	33.07	"Iljych"	27.72	33.57	32.04	"Vladimir"	26.73	32.96	"Lenin"	30.69	35.16	"Stalin"	14.85	28.00	.28	28.07	26.88	24.93	.27	27.27	42.50	40.91
			На каком пароходе Лев Троцкий навсегда покинул Советский Союз?			«Ильич»				«Владимир»			«Ленин»			«Сталин»
55	106	Geography	Which bay in North America do sailors call the "ice bag"?	.28	50.79	Hudson	27.72	46.07	32.99	Alaskan	64.36	56.46	Mexican	3.96	17.50	California	3.96	25.00	.19	18.97	36.36	32.28	.4	39.53	52.35	35.28
			Какой залив Северной Америки моряки называют "мешок со льдом"?			Гудзонов				Аляскинский			Мексиканский			Калифорнийский
56	127	General	How many seats are there in a standard Russian passenger coach?	.28	53.10	54	28.00	61.07	49.31	48	28.00	50.36	52	19.00	41.58	56	25.00	56.00	.32	31.58	62.78	47.01	.23	23.26	58.00	52.32
			Сколько мест в стандартном российском плацкартном вагоне?			54				48			52			56
57	39	Science	Which part of the heart pumps blood into the systemic circulation?	.28	39.00	L. Ventricular	28.00	66.43	28.83	L. Atrium	24.00	32.92	R. Zheludochek	34.00	25.00	R. Atrium	14.00	28.57	.29	29.31	68.24	25.64	.26	26.19	63.64	30.75
			Отдел сердца из которого кровь идет по большому кругу кровообращения?			Л. Желудочек				Л. Предсердие			П. Желудочек			П. Предсердие
58	167	Science	The biosphere is an open system because it:	.28	57.80	is related to space by metabolism	28.00	70.36	52.36	can self-regulate	27.00	58.52	can change over time	21.00	45.24	consists of ecosystems	24.00	53.33	.26	26.32	70.67	49.17	.3	30.23	70.00	51.94
			Биосфера является открытой системой, так как она:			связана с космосом обменом веществ				способна к саморегуляции			способна изменяться во времени			состоит из экосистем
59	237	Science	What organ is not present in cartilaginous fish?	.28	65.86	swim bladder	28.28	62.86	55.79	chord	22.22	54.55	gill	5.05	36.00	spinal column	44.44	76.82	.33	33.33	71.05	46.57	.21	21.43	45.56	69.46
			Какого органа нет у хрящевых рыб?			плавательного пузыря				хорды			жабр			позвоночника
60	69	General	What crop fertilizes its own soil?	.29	44.36	peas	28.71	61.72	37.24	Beets	22.77	33.91	Corn	21.78	38.18	Rye	26.73	39.63	.28	27.59	67.50	36.61	.3	30.23	54.62	38.81
			Какая сельскохозяйственная культура сама удобряет почву?			Горох				Свекла			Кукуруза			Рожь
61	4	Culture	How many operas did Beethoven write?	.29	27.82	1	28.71	23.45	31.33	2	19.80	22.00	3	39.60	29.50	4	11.88	42.50	.31	31.03	20.00	26.86	.26	25.58	2020-09-29	37.41
			Сколько опер написано Бетховеном?			1				2			3			4
62	118	General	How long does a cat’s pregnancy last?	.29	51.90	2 months	29.00	55.17	50.36	1 month	6.00	53.33	3 months	38.00	57.37	4 months	27.00	40.37	.26	25.86	58.00	51.18	.33	33.33	52.14	48.89
			Сколько длится беременность у кошек?			2 месяца				1 месяц			3 месяца			4 месяца
63	137	General	Which of these national dishes are usually made from beef?	.30	55.00	pastirma	29.59	51.38	57.85	Beshbarmak	15.31	53.33	Lyulya-kebab	40.82	54.50	Shurpa	14.29	65.71	.21	21.43	44.17	57.65	.4	40.48	56.47	56.42
			Какое из этих национальных блюд, обычно готовят из говядины?			Бастурма				Бешбармак			Люля-кебаб			Шурпа
64	268	General	How many incisors are there in a healthy person’s mouth?	.30	69.01	8	29.70	79.00	60.27	6	6.93	48.57	2	12.87	65.38	4	50.50	66.86	.29	29.31	80.59	55.75	.3	30.23	76.92	66.81
			Сколько резцов во рту здорового человека?			8				6			2			4
65	208	General	Which of the towers listed is the lowest?	.30	62.18	Piza	29.70	61.67	57.48	Spasskaya	63.37	63.28	Eiffel	2.97	56.67	Ostankino	3.96	52.50	.24	24.14	54.29	51.64	.37	37.21	68.13	67.22
			Какая из перечисленных башен самая низкая?			Пизанская				Спасская			Эйфелева			Останкинская
66	21	General	Which of these phobias is an obsessive fear of infection?	.30	35.45	mysophobia	29.70	42.00	33.91	Panophobia	30.69	33.87	Iophobia	24.75	25.20	Carcinophobia	14.85	42.67	.34	34.48	38.00	30.21	.23	23.26	50.00	38.17
			Какая из этих фобий заключается в навязчивой боязни инфекций?			Мезофобия				Панофобия			Иофобия			Канцерофобия
67	285	Science	Which of these animals doesn’t blink?	.30	70.30	snake	29.70	69.67	60.75	dog	3.96	55.00	fish	53.47	76.48	lizard	12.87	50.77	.34	34.48	69.00	54.64	.23	23.26	71.00	66.95
			У кого немигающий взгляд?			у змеи				у собаки			у рыбы			у ящерицы
68	179	History	Who founded the state of the Golden Horde?	.30	59.20	Batyi	30.00	59.00	48.90	Mamai	4.00	27.50	Genghis Khan	47.00	63.40	Tamerlan	19.00	55.79	.29	29.31	46.47	52.49	.31	30.95	75.38	38.58
			Кто основал государство Золотая Орда?			Батый				Мамай			Чингисхан			Тамерлан
69	93	Geography	By area, Eurasia is equal to:	.30	49.22	Africa and North America put together	30.39	52.90	48.78	Africa and Australia put together	22.55	54.78	all the other five continents put together	15.69	50.63	South and North America put together	31.37	40.94	.24	24.14	50.00	45.01	.39	38.64	55.29	55.79
			По площади Евразия равна:			Африке и Северной Америке, вместе взятым				Африке и Австралии, вместе взятым			всем остальным пяти материкам, вместе взятым			Южной и Северной Америке, вместе взятым
70	158	Science	The atmosphere of Venus:	.30	56.86	is dense and cloudy	30.39	83.23	49.42	is sparse	36.27	38.11	consists of oxygen	3.92	57.50	is absent	29.41	52.67	.22	22.41	85.38	46.94	.41	40.91	81.67	55.53
			Атмосфера Венеры:			плотная облачная				разреженная			состоит из кислорода			отсутствует
71	83	General	Where did the rumba originate?	.31	47.43	Cuba	30.69	41.61	50.42	Argentina	28.71	53.45	Spain	10.89	51.82	Brazil	29.70	46.00	.29	29.31	32.35	48.69	.33	32.56	52.86	52.97
			Где зародился танец румба?			на Кубе				в Аргентине			в Испании			в Бразилии
72	117	Geography	On which coast is the city of Arkhangelsk?	.31	51.88	White	30.69	77.10	39.51	Barents	37.62	42.63	Baltic	12.87	35.38	Okhotsk	18.81	40.53	.33	32.76	68.42	38.17	.28	27.91	90.83	46.41
			На берегу какого моря стоит город Архангельск?			Белого				Баренцева			Балтийского			Охотского
73	95	Geography	What is the smallest island nation in South Asia?	.31	49.50	Republic of Maldives	30.69	59.03	42.89	Sri Lanka	45.54	47.83	Madagascar	11.88	41.67	Bangladesh	11.88	39.17	.31	31.03	52.22	37.85	.3	30.23	68.46	47.08
			Какое островное государство самое маленькое в Южной Азии?			Мальдивская Республика				Шри-Ланка			Мадагаскар			Бангладеш
74	359	Geography	Which is the driest continent on Earth?	.31	77.92	Australia	30.69	70.00	74.14	Africa	65.35	82.42	Eurasia	.99	80.00	South America	2.97	60.00	.31	31.03	59.44	91.03	.3	30.23	84.62	67.65
			Какой материк Земли самый сухой?			Австралия				Африка			Евразия			Южная Америка
75	8	History	The name of the ruler of Akhenaten is associated with:	.31	29.80	religious reforms	31.00	49.68	19.27	the destruction of Nineveh	21.00	10.00	the emergence of Zoroastrianism	15.00	19.33	the creation of Babylonian laws	33.00	28.48	.29	29.31	42.94	17.29	.33	33.33	57.86	23.06
			Имя правителя Эхнатона связано с:			проведением религиозной реформы				разрушением Ниневии			возникновением зороастризма			созданием вавилонских законов
76	184	Geography	Indicate the largest peninsula in Eurasia and the world:	.31	59.40	Arabian	31.00	52.90	51.18	Hindustan	41.00	71.46	Taimyr	4.00	30.00	Scandinavian	24.00	52.08	.29	29.31	51.76	47.87	.33	33.33	54.29	68.72
			Укажите самый крупный полуостров Евразии и мира:			Аравийский				Индостан			Таймыр			Скандинавский
77	91	General	Sailors use the word galley to refer to what part of a ship?	.32	48.91	Kitchen	31.68	79.38	35.21	Engine Room	20.79	28.57	Captain's Bridge	6.93	40.00	Store Room	40.59	37.07	.33	33.33	76.32	26.16	.3	29.55	83.85	46.26
			Что у моряков называется камбузом?			Кухня				Машинное отделение			Мостик капитана			Кладовая
78	100	General	What color are the Venetian gondolas traditionally painted?	.32	50.20	black	31.68	64.38	41.21	white	22.77	36.52	green	13.86	34.29	blue	31.68	52.81	.41	41.38	69.58	36.98	.19	18.60	48.75	45.97
			В какой цвет традиционно окрашены венецианские гондолы?			чёрный				белый			зелёный			голубой
79	48	History	What was the name of the hero in the Pasternak novel "Doctor Zhivago"?	.32	40.69	Yuri	31.68	63.13	28.35	Leonid	16.83	24.12	Boris	31.68	38.44	Vladimir	19.80	22.50	.24	24.14	67.86	25.41	.42	41.86	59.44	31.67
			Как звали героя романа Пастернака "Доктор Живаго"?			Юрий				Леонид			Борис			Владимир
80	9	Culture	Which Russian choreographer led the Paris Opera Company from 1985 to 1989?	.33	30.00	Rudolf Nuriev	32.67	37.27	26.36	Mikhail Baryshnikov	38.61	26.92	Maris Liepa	13.86	32.14	Leon Lavrovsky	14.85	20.00	.34	34.48	30.00	21.00	.3	30.23	48.46	36.56
			Какой российский балетмейстер с 1985 по 1989 год руководил труппой Парижской оперы?			Рудольф Нуриев				Михаил Барышников			Марис Лиепа			Леон Лавровский
81	38	Culture	Who won the first Nobel Prize in literature?	.33	38.80	A poet	33.00	46.06	29.59	A novelist	17.00	38.24	A playwright	43.00	37.67	An essayist	7.00	12.86	.3	29.82	42.35	29.88	.37	37.21	50.00	30.37
			Кто получил первую Нобелевскую премию по литературе?			Поэт				Романист			Драматург			Эссеист
82	74	Science	Biotic environmental factors include:	.33	45.70	autumn leaf fall	33.00	54.24	37.23	dam construction	29.00	49.31	heavy snowfall	11.00	20.91	volcanic eruption	27.00	41.48	.38	37.93	54.55	31.34	.26	26.19	53.64	44.04
			К биотическим факторам среды относят:			осенний листопад				строительство плотин			обильный снегопад			извержение вулкана
83	19	Science	The size and body weight of the wolf depend on the climate zone and comply with a rule formulated by:	.33	33.92	Bergmann	33.33	31.76	34.76	Pavlova	18.63	36.32	Darwin	14.71	32.67	Linnaeus	33.33	35.29	.31	31.03	33.33	30.10	.36	36.36	30.00	40.00
			Размеры и масса тела волка зависит от климатического пояса и соответствуют правилу			Бергмана				Павлова			Дарвина			Линнея
84	85	History	How many days did the Great Patriotic War last?	.34	47.62	1418	33.66	65.29	39.59	1520	14.85	45.33	1456	30.69	36.77	1475	20.79	36.67	.32	31.58	56.11	38.10	.36	36.36	75.63	40.83
			Сколько длилась дней Великая Отечественная Война?			1418				1520			1456			1475
85	36	Geography	Which of these countries does not border the Atlantic Ocean?	.34	38.27	Paraguay	33.67	44.85	36.75	Uruguay	29.59	30.00	Argentina	14.29	45.71	Guyana	22.45	34.55	.16	16.07	32.22	33.99	.57	57.14	49.58	44.30
			Какую из этих стран не омывает Атлантический океан?			Парагвай				Уругвай			Аргентина			Гайана
86	5	General	How many centimeters are in 1 yard?	.34	28.33	91.44	34.31	30.57	2020-12-27	30.48	21.57	31.82	81.44	21.57	19.55	96.84	22.55	30.00	.33	32.76	27.37	18.78	.36	36.36	34.38	37.17
			Сколько сантиметров в 1 ярде?			91.44				30.48			81.44			96.84
87	150	Geography	Which of these countries does not border the Czech Republic?	.34	56.37	Hungary	34.31	56.86	55.38	Germany	18.63	64.21	Austria	28.43	60.34	Poland	18.63	41.58	.28	27.59	62.50	51.00	.43	43.18	52.11	62.86
			С какой из этих стран Чехия не граничит?			Венгрия				Германия			Австрия			Польша
88	349	Science	A person learns about the number, size and speed of animals by	.34	77.06	measuring	34.31	76.29	67.75	experiment	7.84	55.00	viewing	.00	-	observation	57.84	80.51	.45	44.83	74.62	67.95	.2	20.45	81.11	65.76
			Численность животных, их размеры и скорость движения человек узнаёт, используя метод			измерения				эксперимента			рассматривания			наблюдения
89	58	General	Which branch of philosophy involves the study of ethics and aesthetics?	.35	42.87	axiology	34.65	44.29	42.50	Metaphysics	16.83	49.41	Existentialism	21.78	33.64	Epistemology	26.73	44.44	.31	31.03	35.56	47.22	.4	39.53	53.53	36.35
			Какая ветвь философии включает в себя изучение этики и эстетики?			Аксиология				Метафизика			Экзистенциализм			Эпистемология
90	134	History	What caused the uprising led by E.I. Pugacheva?	.35	54.55	elemination of Cossak self-government in Don and Yaik	34.65	55.71	41.19	tightening of power and arbitrariness in relations between landowners and peasants	57.43	56.90	the outcome of the Seven Years War	4.95	30.00	Decree on the secularization of church lands	2.97	36.67	.43	43.10	50.80	36.21	.23	23.26	68.00	52.84
			Что стало причиной восстания под предводительством Е.И. Пугачева?			ликвидация властями казацкого самоуправления на Дону и Яике				ужесточение власти и произвола в отношениях помещиков и крестьян			исход Семилетней войны			издание указа о секуляризации церковных земель
91	90	History	What ministry was headed by Peter Stolypin when he became chairman of the Council of Ministers of the Russian Empire?	.35	48.80	Ministry of the Interior	35.00	38.86	46.91	Ministry of Finance	42.00	61.90	War Ministry	8.00	37.50	Ministry of Railways	15.00	41.33	.33	32.76	34.74	47.76	.38	38.10	43.75	49.48
			Какое министерство возглавлял Пётр Столыпин, когда стал председателем Совета министров Российской империи?			Министерство внутренних дел				Министерство финансов			Военное министерство			Министерство путей сообщения
92	154	History	What color is not on the national flag of Cuba?	.35	56.60	green	35.00	73.43	43.58	white	23.00	50.43	red	9.00	30.00	blue	33.00	50.30	.26	25.86	59.33	44.00	.48	47.62	84.00	42.42
			Какого цвета нет на государственном флаге Кубы?			зелёного				белого			красного			синего
93	252	History	The Battle on the Ice was fought between:	.35	66.80	Novgorod and the Germans	35.00	76.00	56.85	Moscow and Novgorod	5.00	54.00	Pskov and the Swedes	52.00	64.04	Ryazan and the Mongol Tatars	8.00	52.50	.26	26.32	63.33	61.63	.47	46.51	85.50	54.33
			В ходе Ледового побоища сражались:			новгородцы против немцев				москвичи против новгородцев			псковичи против шведов			рязанцы против монголо-татар
94	43	Geography	In which region of Russia is the city of Sarov?	.35	39.30	Nizhny Novgorod	35.00	60.00	28.76	Samara	31.00	32.26	Krasnodar	7.00	31.43	Stavropol	27.00	22.59	.29	29.31	51.18	23.41	.43	42.86	68.33	37.99
			В каком регионе России находится город Саров?			Нижегородская обл.				Самарская обл.			Краснодарский край			Ставропольский край
95	135	Science	Where is the smallest muscle in the human body?	.35	54.61	In the ear	35.29	58.06	55.52	In the little finger	7.84	63.75	In the eye	50.98	51.15	In the tongue	5.88	51.67	.4	39.66	50.00	50.80	.3	29.55	72.31	66.30
			Где находится самая маленькая мышца человеческого тела?			В ухе				В мизинце			В глазу			В языке
96	104	Geography	In which country is the city of Antwerp?	.36	50.59	Belgium	35.64	61.94	37.75	Netherlands	35.64	53.89	Denmark	22.77	34.35	Germany	5.94	25.00	.31	31.03	47.22	34.42	.42	41.86	76.67	43.70
			В какой стране расположен город Антверпен?			Бельгия				Нидерланды			Дания			Германия
97	136	Culture	What did the teacher send the boy in V.G. Rasputin’s novel "French Lessons"?	.36	54.95	macaroni and apples	35.64	64.44	50.95	bread	10.89	30.91	milk and bread	39.60	45.50	macaroni and hematogen	13.86	76.43	.4	39.66	70.00	56.63	.3	30.23	54.62	45.00
			Что в произведении В.Г. Распутина "Уроки французского" прислала учительница мальчику?			макароны и яблоки				хлеб			молоко и хлеб			макароны и гематоген
98	15	Science	Which vein is in the right atrium?	.36	32.48	superior vena cava	35.64	34.72	29.55	Medium Hollow	11.88	18.33	Pulmonary	31.68	30.31	Jugular	20.79	40.00	.47	46.55	31.85	27.54	.21	20.93	43.33	30.24
			Какая вена входит в правое предсердие?			Верхняя полая				Средняя полая			Легочная			Яремная
99	12	Science	Coacervates are types of living systems, as they:	.36	30.69	meet all of the above characteristics	35.64	36.94	26.19	Can absorb some substances from their surroundings and release other substances to the surroundings	28.71	32.07	are limited from the aquatic environment by the prototype of the membrane	19.80	24.00	can grow in size	15.84	22.50	.36	36.21	45.24	29.30	.35	34.88	25.33	21.25
			Коацерваты являются прообразами живых систем, так как они:			отвечают всем указанным признака				способны поглощать одни вещества из внешней среды и выделять внее другие			ограничены от водной среды прообразом мембраны			могут увеличиваться в размерах – расти
100	212	Geography	Eurasia occupies what part of the Earth's total land area?	.36	62.96	1/3	35.71	65.43	61.16	1/2	8.16	53.75	1/4	39.80	59.74	1/6	16.33	70.00	.32	32.14	55.56	54.65	.4	40.48	75.88	71.27
			Какую часть суши занимает Евразия?			1/3				1/2			1/4			1/6
101	89	General	What is the longest Olympic swimming distance?	.36	48.60	1500 meters	36.00	47.22	50.37	800 m	12.00	49.17	2000 m	16.00	55.00	1000 m	36.00	46.94	.41	41.38	46.25	48.35	.29	28.57	49.17	53.19
			Какая олимпийская дистанция плавания самая длинная?			1500 м				800 м			2000 м			1000 м
102	188	General	What holiday in Russia ends the swimming season?	.36	60.10	Ilyin day	36.00	71.94	43.38	Ivan Kupala	43.00	62.09	Petrov Day	9.00	22.22	Kalinin Day	12.00	45.83	.28	27.59	72.50	41.81	.48	47.62	71.50	46.33
			Каким праздником на Руси заканчивается купальный сезон?			Ильин день				Иван-Купала			Петров день			Калинин день
103	40	Culture	What is the name for a short secular vocal music composition based on verses by Renaissance poets?	.36	39.20	madrigal	36.00	38.33	39.42	prayer	8.00	36.25	chorale	35.00	37.71	opera	21.00	44.29	.39	38.60	36.82	33.06	.33	32.56	40.71	49.05
			Как называли небольшое лирическое вокальное произведение светского характера, написанное на стихи поэтов Возрождения?			мадригал				молитва			хорал			опера
104	122	Science	Unknown plants and animals of ancient Greece were studied by the great scientist:	.36	52.60	Aristotle	36.00	72.78	33.20	Ptolemy	46.00	46.74	N. Copernicus	14.00	27.86	J. Bruno	4.00	25.00	.33	32.76	70.00	33.39	.4	40.48	75.88	31.43
			Неизвестные в Древней Греции растения и животные изучал великий ученый:			Аристотель				Птолемей			Н. Коперник			Дж. Бруно
105	80	Geography	The peninsula separating the Kara and Laptev seas is:	.37	46.34	Taimyr	36.63	53.24	34.34	Atoll	5.94	13.33	Novaya Zemlya	21.78	42.73	Sakhalin	35.64	46.94	.38	37.93	45.45	30.01	.35	34.88	64.67	42.51
			Полуостров, разделяющий моря Карское и Лаптевых.			Таймыр				Атолл			Новая Земля			Сахалин
106	161	Geography	Which of these countries does not have a land border with the Russian Federation?	.37	56.93	Armenia	36.63	63.24	51.54	Azerbaijan	33.66	57.65	Kazakhstan	8.91	48.89	Georgia	20.79	48.10	.34	34.48	55.50	52.93	.4	39.53	72.35	52.87
			С какой из этих стран не имеет сухопутную границу Российская Федерация?			Армения				Азербайджан			Казахстан			Грузия
107	109	Geography	Where is Venice?	.37	51.09	In the northeast of Italy	36.63	66.76	40.44	In the northwest of Italy	24.75	36.00	in the west of Italy	9.90	36.00	in the south of Italy	28.71	49.31	.33	32.76	60.53	42.91	.42	41.86	73.33	38.81
			Где находится Венеция?			На северо-востоке Италии				На северо-западе Италии			На западе Италии			На юге Италии
108	18	History	Who killed Peter Stolypin?	.37	33.90	Bogrov	37.00	34.59	33.16	Zasulich	38.00	34.47	Perovskaya	15.00	30.00	Azef	10.00	35.00	.34	34.48	19.50	27.17	.4	40.48	52.35	40.10
			Кто убил Петра Столыпина?			Богров				Засулич			Перовская			Азеф
109	196	Geography	What country is on the Iberian Peninsula?	.37	61.00	Portugal	37.00	70.54	50.89	Italy	25.00	64.00	Denmark	4.00	37.50	Greece	34.00	51.18	.31	31.03	56.67	36.07	.45	45.24	83.68	65.48
			Какая страна находится на Пиренейском полуострове?			Португалия				Италия			Дания			Греция
110	25	Culture	In what work is the protagonist’s name Bartholomew?	.38	35.92	"St. Sergius of Radonezh "	37.86	38.72	34.64	“Lieutenant Kizhe”	17.48	38.89	"After the Ball"	23.30	29.58	"The Tale of the Ruin of Ryazan by Baty"	21.36	35.45	.4	39.66	31.30	34.07	.36	35.56	49.38	35.31
			В каком произведении главного героя зовут Варфоломей?			"Преподобный Сергий Радонежский"				Подпоручик Киже			"После бала"			"Повесть о разорении Рязани Батыем"
111	217	Science	What wildlife kingdom do corals belong to?	.38	63.50	Animal	38.00	68.95	59.37	Plant	25.00	62.40	Mushroom	6.00	56.67	The Simplest	31.00	59.03	.41	41.38	69.58	53.92	.33	33.33	67.86	65.27
			К какому царству живой природы относятся кораллы?			Животные				Растения			Грибы			Простейшие
112	214	Science	What is the most abundant element in the Sun?	.38	63.30	Hydrogen	38.00	65.53	52.61	Helium	45.00	65.33	Carbon	12.00	62.50	Lithium	5.00	30.00	.34	34.48	59.00	48.15	.43	42.86	72.78	71.67
			Какого элемента больше всего в составе Солнца?			Водород				Гелий			Углерод			Литий
113	22	Science	Unlike A.I. Oparin, G. Moller believed that the first organic substances on Earth synthesized abiogenically were:	.38	35.50	nucleic acids	38.00	41.32	28.20	fats and carbohydrates	8.00	10.00	proteins	16.00	42.50	amino acids	38.00	32.11	.43	43.10	41.20	25.78	.31	30.95	41.54	29.15
			В отличие от А.И. Опарина Г. Меллер считал, что первыми органическими веществами на Земле, синтезированными абиогенным путем, были:			нуклеиновые кислоты				жиры и углеводы			белки			аминокислоты
114	371	General	Which word has no case or verb ending?	.39	79.41	steadfastly	38.61	86.67	60.62	kefir	53.47	76.85	canvas	1.98	35.00	collapsed	5.94	70.00	.5	50.00	85.52	49.17	.23	23.26	90.00	73.11
			В каком слове нет окончания?			стойко				кефир			полотно			свернут
115	157	Culture	Who is considered the founder of cubism?	.39	56.86	P. Picasso	39.22	64.50	43.70	V. Kandinsky	17.65	42.78	F. Lezhe	5.88	28.33	K. Malevich	37.25	60.00	.47	46.55	61.11	41.67	.3	29.55	71.54	44.71
			Кто считается основоположником кубизма?			П. Пикассо				В. Кандинский			Ф. Леже			К. Малевич
116	1	Culture	What happened to Potemkin in "How did the French Take Moscow"?	.39	24.80	executed him	39.22	27.50	23.53	got married	30.39	21.61	cut off his arm	13.73	24.29	switched sides with Napoleon	16.67	24.71	.45	44.83	28.85	20.74	.32	31.82	25.00	25.91
			Что случилось с Потёмкиным ("Как француз Москву брал")?			его казнили				женился			отрубил себе руку			перешёл на сторону Наполеона
117	132	Culture	What is a historical epic?	.39	53.84	a Russian folk song reflecting historical events	39.39	53.33	40.04	a biography of spiritual and secular persons canonized by the Christian church	3.03	6.67	a historical narration that was conducted by years	16.16	56.88	a work that is poetic but fictional, but pretends to some certainty in the past	41.41	56.59	.37	36.84	49.52	34.87	.43	42.86	57.78	45.69
			Что называется исторической песней?			русскую народную песню, отражающую исторические события				биографию духовных и светских лиц, канонизированных христианской церковью			историческое повествование, которое велось по годам			произведение, отличающееся поэтическим вымыслом, но претендующее на некую достоверность в прошлом
118	64	General	What kind of meat is used to make the traditional Pozharsky cutlet?	.40	43.90	chicken	40.00	48.75	43.70	lamb	7.00	52.86	beef	31.00	38.71	pork	22.00	39.55	.4	39.66	52.17	44.24	.4	40.48	44.12	38.45
			Из какого мяса делаются традиционные пожарские котлеты?			курятина				баранина			говядина			свинина
119	99	Geography	Which of these big lakes is in Europe?	.40	50.10	Balaton	40.00	62.25	40.74	Baikal	24.00	55.42	Huron	22.00	31.82	Victoria	14.00	35.00	.42	42.11	52.92	42.30	.37	37.21	76.25	38.43
			Какое из этих больших озёр находится в Европе?			Балатон				Байкал			Гурон			Виктория
120	75	Geography	Where does the river Neva flow from?	.40	45.88	From Ladoga Lake	40.20	49.51	41.13	From Lake Ilmen	16.67	33.53	From Lake Onega	7.84	41.25	From the Gulf of Finland	35.29	48.61	.4	39.66	41.30	38.50	.41	40.91	60.00	46.63
			Откуда вытекает река Нева?			Из Ладожского озера				Из озера Ильмень			Из Онежского озера			Из Финского залива
121	78	Science	What is the volume of the human brain?	.40	46.27	1800 cm3	40.20	42.20	53.88	1100 cm3	9.80	59.00	1700 cm3	33.33	38.53	2500 cm3	16.67	64.12	.43	43.10	40.40	51.67	.36	36.36	45.00	60.71
			Каков объем мозга у современных людей?			1800 см3				1100 см3			1700 см3			2500 см3
122	273	General	Which coordinate quarter is the point M (-115; 61)?	.41	69.50	in the second quarter	40.59	78.78	61.75	in the first quarter	14.85	68.67	in the third quarter	16.83	45.88	in the fourth quarter	27.72	70.71	.4	39.66	77.83	54.87	.42	41.86	80.00	73.13
			В какой координатной четверти находится точка М (-115; 61)?			во II четверти				в I четверти			в III четверти			в IV четверти
123	213	Geography	What is the longest mountain range on Earth?	.41	63.27	Andes	40.59	75.12	46.20	Alps	10.89	39.09	Appalachians	6.93	37.14	Himalayas	41.58	62.38	.36	36.21	69.05	52.72	.47	46.51	81.50	32.70
			Какая горная система самая протяженная на Земле?			Анды				Альпы			Аппалачи			Гималаи
124	227	Geography	What is the largest natural area in Africa?	.41	64.95	savanna	40.59	61.46	58.48	gilea	1.98	45.00	desert	44.55	70.44	semi-desert	12.87	60.00	.41	41.38	58.33	57.06	.4	39.53	65.88	67.83
			Какая природная зона занимает в Африке наибольшую площадь?			саванна				гилея			пустыня			полупустыня
125	57	Science	What is the Wernicke's area of the brain responsible for?	.41	42.80	Speech comprehension	41.00	66.59	25.64	Short-Term Memory	23.00	21.74	Spatial Sensation	27.00	30.74	Sleep	9.00	24.44	.47	46.55	69.63	23.31	.33	33.33	60.71	23.24
			За что ответственна область мозга называемая "область Вернике"?			Понимание речи				Кратковременная память			Пространственное ощущение			Сон
126	82	General	Modern judo evolved from which martial art?	.41	46.96	jujitsu	41.18	45.71	49.01	Karate	17.65	41.67	Taekwondo	33.33	49.12	Sumo	7.84	56.25	.41	41.38	25.42	40.56	.41	40.91	72.78	53.33
			Из какого восточного единоборства родилось современное дзюдо?			Джиу-джитсу				Каратэ			Тэквондо			Сумо
127	96	History	What was one of the contributions of the Phoenician civilization?	.41	49.71	alphabet	41.18	59.05	43.06	empire	14.71	40.00	cuneiforms	42.16	44.19	Old Testament	1.96	45.00	.33	32.76	53.16	37.01	.52	52.27	63.91	46.67
			Достижением финикийской цивилизации стало создание:			алфавита				империи			клинописи			Ветхого Завета
128	247	Geography	What is the world’s smallest ocean?	.41	66.47	Arctic	41.18	74.76	55.30	Indian	46.08	61.91	Atlantic	7.84	70.00	Pacific	4.90	34.00	.45	44.83	68.46	63.33	.36	36.36	85.00	60.07
			Какой океан Земли занимает наименьшую площадь?			Северный Ледовитый				Индийский			Атлантический			Тихий
129	295	Culture	Name the genre of the novel by M. Yu. Lermontov "Hero of Our Time".	.41	71.18	romance	41.18	69.29	61.09	tragedy	4.90	40.00	poem	15.69	62.50	story	38.24	80.77	.41	41.38	62.08	62.26	.41	40.91	78.89	58.61
			Назовите жанр произведения М.Ю. Лермонтова "Герой нашего времени":			роман				трагедия			поэма			повесть
130	375	Science	What class does the majority of known animal species belong to?	.41	79.71	Insects	41.18	79.29	65.35	Mammals	55.88	81.05	Fish	1.96	65.00	Birds	.98	50.00	.48	48.28	75.00	81.67	.32	31.82	87.86	65.12
			К какому классу относится большинство известных видов животных?			Насекомые				Млекопитающие			Рыбы			Птицы
131	172	Geography	Over 80% of all wetlands in Russia are located in the:	.41	58.38	Taiga	41.41	64.39	50.21	Tundra	29.29	54.48	Forest-tundra	23.23	57.83	Steppes	6.06	38.33	.46	45.61	61.15	52.06	.36	35.71	70.00	46.77
			Более 80% всех болот в России расположено в зоне:			Тайги				Тундры			Лесотундры			Степей
132	105	Science	What nerve is absent in the human body?	.42	50.59	collecting	41.58	64.05	42.55	wandering	19.80	39.50	extra	26.73	38.15	diverting	11.88	50.00	.48	48.28	66.07	42.79	.33	32.56	60.00	42.24
			Какой нерв отсутствует в организме человека?			собирающий				блуждающий			добавочный			отводящий
133	97	Culture	Who created the Bremen Town Musicians?	.42	49.71	Brothers Grimm	41.75	60.00	40.77	Selma Lagerlef	16.50	24.12	Hans Christian Andersen	28.16	50.34	Charles Perrot	13.59	47.86	.43	43.10	46.40	39.00	.4	40.00	78.89	42.34
			Кто придумал Бременских музыкантов?			Братья Гримм				Сельма Лагерлеф			Ганс Христиан Андерсен			Шарль Перро
134	70	General	What color ring on the Olympic flag symbolizes Europe?	.42	44.40	light blue	42.00	43.33	43.94	red	16.00	31.25	Yellow	18.00	48.89	green	24.00	51.67	.36	36.21	38.10	40.36	.5	50.00	48.57	51.50
			Кольцо какого цвета на Олимпийском флаге символизирует Европу?			Голубое				Красное			Желтое			Зеленное
135	92	Science	Venus is the ...... brightest object in the sky	.42	49.10	third	42.00	43.81	54.02	Fourth	16.00	52.50	First	16.00	61.88	Second	26.00	47.69	.43	43.10	34.80	52.21	.4	40.48	57.06	52.08
			Венера - ...... объект по яркости в нашем небе			Третий				Четвертый			Первый			Второй
136	128	Culture	According to the narrator in the poem "Borodino", why did Russian troops first begin to retreat?	.42	53.24	it was God’s will	42.16	53.02	50.15	because of winter frosts	37.25	55.26	they missed home	7.84	37.50	they chickened out	12.75	57.69	.4	39.66	46.96	53.96	.45	45.45	60.00	48.89
			Почему, по мнению рассказчика, в стихотворении «Бородино» русские войска сначала начали отступать?			по Божьей воле				из-за зимних морозов			соскучились по дому			струсили
137	125	Culture	Which of these female voices is the highest?	.42	52.89	Soprano	42.27	53.17	48.99	Mezzo-soprano	29.90	58.62	Alto	11.34	32.73	Contralto	16.49	55.63	.51	50.88	55.17	43.43	.3	30.00	48.33	49.34
			Какой из этих женских голосов самый высокий?			Сопрано				Меццо-сопрано			Альт			Контральто
138	301	Science	What is the largest fish today?	.42	71.62	Whale shark	42.42	71.67	72.59	Whale	25.25	70.40	Fish Hammer	19.19	67.37	Tiger Shark	13.13	80.00	.44	43.86	72.80	70.00	.4	40.48	70.00	76.71
			Самая крупная из современных рыб?			Китовая акула				Кит			Рыба молот			Тигровая акула
139	269	General	Popular Vietnamese soup?	.43	69.11	Fo	42.57	81.40	46.70	Tom Yam	46.53	65.11	Tofu	6.93	40.00	Nam	3.96	35.00	.45	44.83	79.62	45.16	.4	39.53	84.12	50.66
			Популярный вьетнамский суп?			Фо				Том ям			Тофу			Нэм
140	153	Geography	Which country is not in the European Union?	.43	56.53	Iceland	42.57	60.47	47.97	Portugal	10.89	29.09	Ireland	31.68	62.81	Greece	14.85	52.00	.36	36.21	51.90	39.30	.51	51.16	68.64	61.76
			Какая страна не входит в Европейский Союз?			Исландия				Португалия			Ирландия			Греция
141	30	Culture	How many men in Nekrasov’s poem went to find out who lived well in Russia?	.43	37.38	7	42.72	46.59	33.24	8	12.62	46.92	9	6.80	27.14	6	37.86	25.64	.52	51.72	45.00	26.64	.31	31.11	50.00	38.52
			Сколько мужиков в поэме Некрасова отправилось выяснять, кому на Руси жить хорошо?			7				8			9			6
142	308	General	Which of these words is spelled wrong here?	.43	72.20	corelation	43.00	75.58	69.02	Application	28.00	71.79	Appeal	15.00	66.00	Accreditation	14.00	69.29	.51	50.88	79.66	60.13	.33	32.56	67.14	78.00
			Какое из этих слов написано здесь неправильно?			Корелляция				Аппликация			Апелляция			Аккредитация
143	147	Geography	Which European country is the largest in terms of population?	.44	55.94	Germany	43.56	58.64	53.12	United Kingdom	15.84	63.13	France	27.72	53.93	Italy	12.87	42.31	.36	36.21	48.57	51.56	.53	53.49	67.83	59.13
			Какая страна зарубежной Европы самая большая по численности населения?			Германия				Великобритания			Франция			Италия
144	178	Geography	Which European country is the largest in terms of population?	.44	59.08	Germany	43.88	61.86	55.12	United Kingdom	16.33	61.88	France	28.57	58.93	Italy	11.22	44.55	.35	35.09	61.00	50.04	.56	56.10	62.61	66.00
			Какая страна зарубежной Европы самая большая по численности населения?			Германия				Великобритания			Франция			Италия
145	195	Science	Villi is found on the walls of what part of the digestive system?	.44	60.98	Small intestine	44.12	72.89	52.46	Esophagus	21.57	45.00	Rectum	13.73	58.57	Stomach	20.59	53.81	.48	48.28	68.57	55.30	.39	38.64	80.00	49.93
			Отдел пищеварительной системы, на стенкаx которого располагаются ворсинки?			Тонкая кишка				Пищевод			Прямая кишка			Желудок
146	31	Science	What mathematical symbol did Leibniz introduce to mathematics?	.45	37.72	integral	44.55	45.33	34.07	logarithm	33.66	28.53	module	11.88	31.67	square root	9.90	42.00	.38	37.93	45.91	31.05	.53	53.49	44.78	49.64
			Какой математический символ ввёл в математику Лейбниц?			интеграл				логарифм			модуль			квадратный корень
147	140	Geography	What state of Europe is officially called the Grand Duchy?	.45	55.30	Luxembourg	45.00	51.11	52.33	Monaco	20.00	63.00	Liechtenstein	30.00	60.00	San Marino	5.00	34.00	.53	53.45	50.00	55.29	.33	33.33	53.57	47.81
			Какое государство Европы официально именуется Великим Герцогством?			Люксембург				Монако			Лихтенштейн			Сан-Марино
148	200	Science	What organ is present exclusively in bony fishes?	.45	61.50	swim bladder	45.00	68.44	46.00	gills	5.00	40.00	chord	40.00	63.00	kidneys	10.00	35.00	.48	48.28	70.00	38.08	.4	40.48	65.88	52.94
			Какой орган имеется исключительно у костных рыб?			плавательный пузырь				жабры			хорда			почки
149	111	Science	Which alloy consists mainly of copper and zinc?	.45	51.18	brass	45.10	50.43	49.91	bronze	34.31	54.29	cast iron	10.78	45.45	nickel silver	9.80	50.00	.45	44.83	45.00	51.75	.45	45.45	57.50	48.78
			Какой сплав состоит в основном из меди и цинка?			латунь				бронза			чугун			мельхиор
150	123	History	The Earñy Middle Ages includes:	.45	52.83	beginning of the Crusades	45.45	56.22	51.63	the creation of barbaric states	6.06	53.33	the beginning of the industrial revolution	20.20	58.00	the fall of the Western Roman Empire	28.28	43.57	.4	40.35	41.74	45.09	.52	52.38	71.36	64.58
			К эпохе зрелого Средневековья относится:			начало Крестовых походов				создание варварских государств			начало промышленного переворота			падение Западной Римской империи
151	356	Geography	What is the highest mountain in Eurasia?	.46	77.43	Chomolungma	45.54	90.00	63.65	Mont Blanc	2.97	60.00	Folk	.00	-	Elbrus	51.49	67.31	.36	36.21	88.10	60.64	.58	58.14	91.60	69.71
			Какая гора Евразии самая высокая?			Джомолунгма				Монблан			Народная			Эльбрус
152	24	Culture	Who said “Love the book - the source of knowledge”?	.46	35.54	Gorky	45.54	40.87	31.15	Lenin	20.79	32.86	Mayakovsky	9.90	31.00	Lunacharsky	23.76	29.58	.43	43.10	46.80	28.20	.49	48.84	33.81	24.94
			Кто автор высказывания «Любите книгу — источник знаний»?			Горький				Ленин			Маяковский			Луначарский
153	145	Science	What is absent in deep-sea communities of the oceans?	.46	55.54	plants	45.54	68.48	41.86	bacteria	12.87	41.54	invertebrates	12.87	32.31	fish	28.71	51.72	.4	39.66	59.57	39.00	.53	53.49	77.39	49.72
			В глубоководных сообществах океанов отсутствуют:			растения				бактерии			беспозвоночные животные			рыбы
154	110	General	What cereal is semolina made from?	.46	51.17	wheat	45.63	62.55	41.13	rye	4.85	40.00	barley	12.62	41.54	millet	36.89	41.84	.48	48.28	62.50	41.14	.42	42.22	62.63	41.47
			Из какого злака получают манную крупу?			пшеница				рожь			ячмень			просо
155	88	General	What is the basic monetary unit of Hungary?	.46	48.24	Forint	46.08	65.96	32.60	lion	22.55	34.78	Farthing	17.65	34.44	Tolar	13.73	28.57	.41	41.38	67.08	27.45	.52	52.27	64.78	38.43
			Назовите основную денежную единицу Венгрии?			Форинт				Лев			Фартинг			Толар
156	11	General	What is an amaxophobic afraid of?	.46	30.69	driving cars	46.08	43.83	20.26	Flying planes	22.55	15.65	Operating trains	18.63	20.53	Sailing ships	12.75	24.62	.43	43.10	44.00	19.67	.5	50.00	43.64	2020-10-23
			Чего боится амаксофоб?			Управлять автомобилями				Управлять самолётами			Управлять поездами			Управлять кораблями
157	49	Culture	What was the full name of Nabokov's Lolita?	.46	40.78	Dolores	46.08	57.87	26.22	Laura	16.67	28.82	Laura	19.61	26.50	Eloise	17.65	23.33	.5	50.00	64.48	21.73	.41	40.91	47.22	28.53
			Каким было полное имя набоковской Лолиты?			Долорес				Лора			Лаура			Элоиза
158	133	History	What kind of Moscow ponds were once called Pagans?	.47	54.16	Chistye	46.53	72.55	31.66	Patriarchji	33.66	47.06	Borisov	12.87	20.77	Tsaritsyn	6.93	27.14	.45	44.83	70.38	27.34	.49	48.84	75.24	34.72
			Какие московские пруды назывались когда-то Погаными?			Чистые				Патриаршьи			Борисовские			Царицынские
159	10	Science	How many people besides Neil Armstrong have been on the moon?	.47	2020-01-30	11	46.53	29.79	30.56	12	19.80	35.00	10	23.76	26.67	13	9.90	30.00	.48	48.28	28.21	25.95	.44	44.19	32.11	37.25
			Сколько человек помимо Нила Армстронга побывало на луне?			11				12			10			13
160	112	Geography	In which city is the GRAND OPERA?	.47	51.29	Paris	46.53	56.38	42.01	Washington	7.92	25.00	London	16.83	50.00	Milan	28.71	51.03	.5	50.00	57.59	29.76	.42	41.86	54.44	52.91
			В каком городе находится ГРАНД ОПЕРА?			Париж				Вашингтон			Лондон			Милан
161	309	Geography	Most people live:	.47	72.28	on plains	46.53	76.17	69.62	in river valleys	34.65	67.14	in the mountains	.00	-	along the shores of seas and oceans	18.81	72.11	.43	43.10	73.60	61.30	.51	51.16	79.09	80.69
			Большинство людей живут:			на равнинах				в долинах рек			в горах			по берегам морей и океанов
162	230	General	What language did the word algebra come from?	.47	65.24	Arabic	46.60	73.96	37.14	Greek	47.57	61.43	Sanskrit	3.88	30.00	Hebrew	1.94	20.00	.4	39.66	65.65	35.81	.56	55.56	81.60	45.56
			Из какого языка пришло слово "алгебра"?			Арабского				Греческого			Санскрита			Иврита
163	404	General	In which word should there be a single letter H (Russian N) written in the blank?	.47	84.00	froze...n vegetables	47.00	89.15	72.24	solva...le task	5.00	56.00	illumina...ted street	6.00	78.33	smo...ked fish on the fire	42.00	82.38	.57	56.90	90.61	79.11	.33	33.33	85.71	68.48
			В каком слове на месте пропуска пишется одна буква Н?			мороже...ые овощи				решё...ая задача			освещё...ая улица			копчё...ая на костре рыба
164	72	Culture	Who sent Hercules to the garden of the Hesperides?	.47	45.39	Eurystheus	47.06	45.00	53.06	Zeus	40.20	45.85	Ocean	.98	70.00	Atlanta	11.76	43.33	.48	48.28	45.71	42.92	.45	45.45	44.00	53.73
			Кто послал Геракла в сад Гесперид?			Эврисфей				Зевс			Океан			Атлант
165	17	Science	How many hydrogen atoms are in a propane molecule?	.47	33.53	8	47.06	35.63	28.79	6	39.22	33.50	10	6.86	21.43	12	6.86	31.43	.45	44.83	33.08	13.33	.5	50.00	38.64	43.67
			Сколько атомов водорода содержится в молекуле пропана?			8				6			10			12
166	248	General	What is the brightest planet seen from Earth?	.48	66.53	Venera	47.52	77.29	40.84	Saturn	6.93	22.86	Jupiter	7.92	31.25	Mars	37.62	68.42	.51	50.88	71.72	42.62	.43	43.18	85.79	47.32
			Какая планета при наблюдении с Земли самая яркая?			Венера				Сатурн			Юпитер			Марс
167	156	Geography	What sea is called Amber?	.48	56.83	Baltic	47.52	80.42	31.43	Okhotsk	20.79	31.43	Black	3.96	22.50	Caspian	27.72	40.36	.45	44.83	82.69	26.77	.51	51.16	77.73	39.02
			Какое море называют Янтарным?			Балтийское				Охотское			Чёрное			Каспийское
168	173	Culture	In which country did the rococo style originate?	.48	58.51	France	47.52	63.96	43.95	Italy	41.58	57.86	Austria	5.94	40.00	Spain	4.95	34.00	.44	43.86	64.00	36.94	.52	52.27	63.91	45.86
			В какой стране зародился стиль рококо?			Франция				Италия			Австрия			Испания
169	299	Science	The scientist who proved that the Earth orbits the Sun was:	.48	71.43	N. Copernicus	47.96	70.85	80.80	Galileo Galilei	51.02	71.60	Ptolemy	1.02	90.00	A. Macedonian	.00	-	.51	50.88	67.24	67.50	.44	43.90	76.67	83.41
			Ученым, доказавшим, что Земля обращается вокруг Солнца, был:			Н. Коперник				Галилео Галилей			Птолемей			А. Македонский
170	255	General	What is the name of the Swiss currency?	.48	67.16	franc	48.04	77.55	50.52	Mark	8.82	37.78	Guilder	6.86	50.00	Krone	36.27	63.78	.52	51.72	71.33	42.92	.43	43.18	87.37	54.17
			Как называется швейцарская валюта?			Франк				Марка			Гульден			Крона
171	7	General	Which of these Georgian wines is white?	.48	28.89	Tsinandali	48.48	32.92	24.89	Kindzmarauli	18.18	26.11	Ojaleshi	18.18	27.22	Khvanchkara	15.15	21.33	.46	45.61	33.08	22.74	.52	52.38	32.73	28.59
			Какое из этих грузинских вин - белое?			Цинандали				Киндзмараули			Оджалеши			Хванчкара
172	34	Geography	What city name translates to “two rivers”?	.49	38.02	Tuapse	48.51	44.69	33.65	Batumi	35.64	29.17	Sukhumi	12.87	38.46	Alushta	2.97	33.33	.45	44.83	35.00	2020-01-29	.53	53.49	55.65	40.00
			Название какого города переводится как «две реки»?			Туапсе				Батуми			Сухуми			Алушта
173	144	Culture	What country did most of the heroes of Remarque emigrate from?	.49	55.54	Germany	48.51	65.10	46.65	Austria	15.84	43.75	France	22.77	46.96	Russia	12.87	49.23	.45	44.83	55.77	46.61	.53	53.49	75.65	46.96
			Из какой страны эмигрировали большинство героев Ремарка?			Германия				Австрия			Франция			Россия
174	37	Science	A.I. Oparin and J. Haldane believed that the first organic abiogenic substances on Earth were:	.49	38.30	proteins	49.00	43.88	31.98	fats and carbohydrates	14.00	29.29	DNA	13.00	30.00	RNA	24.00	36.67	.41	41.38	45.83	26.45	.6	59.52	42.00	52.00
			А.И. Опарин и Дж. Холдейн считали, что первыми органическими веществами на Земле, синтезированными абиогенным путем, были:			белки				жиры и углеводы			ДНК			РНК
175	84	History	The period in history from the beginning of the 15th century to the last quarter of the 16th century is called:	.49	47.55	early Renaissance	49.02	53.20	41.26	Dark Ages	15.69	41.88	High Renaissance	20.59	48.57	early Middle Ages	14.71	33.33	.53	53.45	49.68	33.60	.43	43.18	58.95	45.67
			Период начала XVI - последней четверти XV в. получил в истории название:			раннее Возрождение				Темные века			Высокое Возрождение			раннее Средневековье
176	52	Culture	Which actress has never won an Oscar?	.49	41.47	Marilyn Monroe	49.02	50.80	34.00	Audrey Hepburn	12.75	40.00	Elizabeth Taylor	16.67	38.82	Vivien Leigh	21.57	23.18	.41	41.38	52.08	25.89	.59	59.09	49.62	49.05
			Какая актриса никогда не удостаивалась премии «Оскар»?			Мэрилин Монро				Одри Хелбёрн			Элизабет Тейлор			Вивьен Ли
177	141	General	What is a husband's sister called?	.50	55.35	sister-in-law	49.50	59.80	53.95	Kuma	10.89	55.45	Mother-in-law	35.64	48.89	Mother-in-law	3.96	57.50	.6	60.34	58.00	47.59	.35	34.88	64.00	59.17
			Как называют сестру мужа?			Золовка				Кума			Свояченица			Невестка
178	23	Culture	In which A.P. Chekhov play did the hero address the cabinet with the epithet "highly respected"?	.50	35.54	"The Cherry Orchard"	49.50	44.60	24.91	“Three sisters”	6.93	31.43	“The Seagull”	8.91	14.44	“Uncle Vanya”	34.65	28.86	.45	44.83	51.15	24.67	.56	55.81	37.50	25.64
			В какой пьесе А.П. Чехова герой обращался к шкафу с эпитетом «многоуважаемый»?			«Вишневый сад»				«Три сестры»			«Чайка»			«Дядя Ваня»
179	51	General	What is the similarity in spirit, way of thinking, artistic style, etc.?	.50	41.18	congeniality	50.00	48.43	35.33	Apologetism	17.65	40.00	Epigonism	6.86	37.14	Contamination	25.49	28.85	.67	67.24	46.15	36.19	.27	27.27	55.83	37.08
			Как называется сходство по духу, образу мыслей, художественной манере и т.п.?			Конгениальность				Апологетизм			Эпигонство			Контаминация
180	340	Science	The atmospheric pressure at the foot of a mountain is:	.50	75.80	greater than at the top	50.00	88.40	49.50	less than at the top	39.00	71.28	the same as at the top	2.00	45.00	impossible to answer	9.00	32.22	.43	43.10	83.60	41.11	.6	59.52	93.20	59.70
			Атмосферное давление у подножия горы:			больше, чем у вершины				меньше, чем у вершины			такое же, как у вершины			невозможно ответить
181	44	Geography	Which of these countries is ruled by the queen, not the king?	.50	39.31	Denmark	50.50	46.27	32.84	Spain	17.82	31.67	Sweden	20.79	30.48	Norway	10.86	36.36	.43	43.10	40.00	29.60	.6	60.47	52.31	40.32
			В какой из этих стран сейчас "правит" королева, а не король?			Дания				Испания			Швеция			Норвегия
182	28	Culture	What dance begins with a circle, continues with “gates” and ends with the appeal: “Ladies, to the left!”?	.50	37.13	mazurka	50.50	35.29	38.29	cotillion	20.79	40.95	Viennese waltz	14.85	55.33	pas de grasse	13.86	18.57	.53	53.45	34.52	36.43	.47	46.51	36.50	39.58
			Какой танец начинается с хоровода, продолжается "воротцами" и заканчивается призывом: "Дамы, налево!"?			мазурка				котильон			венский вальс			па-де-грас
183	367	Geography	How many continents are there on Earth?	.51	78.67	six	51.02	83.20	70.16	seven	11.22	80.00	five	31.63	75.48	four	6.12	55.00	.48	48.28	77.86	68.09	.55	55.00	90.00	71.11
			Сколько материков на Земле?			шесть				семь			пять			четыре
184	143	History	What caused the creation of the first states in the Middle East?	.51	55.53	favourable environmental conditions	51.46	60.38	41.71	lack of slavery	7.77	38.75	tribal community	34.95	56.39	the emergence of Christianity	5.83	30.00	.55	55.17	55.00	40.35	.47	46.67	68.57	43.28
			Что стало причиной создания первых государств на Ближнем Востоке?			благоприятные природные условия				отсутствие рабства			существование родовой общины			появление христианства
185	102	Culture	In which city are the annual Mozart music festivals held?	.51	50.49	Salzburg	51.46	63.77	36.31	Brussels	15.53	38.75	Edinburgh	14.56	33.33	Dresden	18.45	36.84	.53	53.45	64.84	33.30	.49	48.89	62.27	39.21
			В каком городе проводятся ежегодные музыкальные фестивали имени Моцарта?			Зальцбург				Брюссель			Эдинбург			Дрезден
186	66	Science	What element is heated together with rubber in the process of vulcanization?	.51	43.98	Sulfur	51.46	49.06	36.51	Phosphorus	15.53	40.00	Oxygen	7.77	28.75	Silicon	25.24	40.77	.57	56.90	42.12	37.54	.44	44.44	60.50	38.43
			Какой элемент нагревают вместе с каучуком в процессе вулканизации?			Сера				Фосфор			Кислород			Кремний
187	215	Science	The sine of what angle is equal to one second?	.51	63.47	30 degrees	51.49	76.92	48.87	45 degrees	32.67	50.61	60 degrees	14.85	46.00	120 degrees	.99	50.00	.5	50.00	71.72	46.82	.53	53.49	83.48	51.29
			Синус какого угла равен одной второй?			30 градусов				45 градусов			60 градусов			120 градусов
188	234	Culture	The image of strong, rebellious passions and characters are typical feature of what style of art?	.52	65.78	romanticism	51.96	68.87	54.10	rococo	7.84	47.50	classicism	3.92	47.50	impressionism	36.27	67.30	.59	58.62	72.06	50.12	.43	43.18	63.16	58.22
			Изображение сильных, бунтарских страстей и характеров – типичная черта художественного направления:			романтизм				рококо			классицизм			импрессионизм
189	171	Science	What vitamin deficiency causes rickets?	.52	58.24	D	51.96	68.68	45.22	C	29.41	50.00	B	9.80	29.00	A	8.82	56.67	.55	55.17	75.94	42.70	.48	47.73	57.62	48.82
			При недостатке какого витамина возникает болезнь "рахит"?			D				C			B			A
190	116	General	How many strings does a cello have?	.52	51.75	4	52.43	58.33	47.44	3	12.62	34.62	2	.97	60.00	5	33.98	47.71	.45	44.83	57.31	46.47	.62	62.22	59.29	45.14
			Сколько струн у виолончели?			4				3			2			5
191	174	General	Which of these spirits is made from apples?	.52	58.61	Calvados	52.48	73.77	40.83	Tequila	5.94	31.67	Grappa	33.66	42.06	Sake	7.92	48.75	.55	55.17	69.69	36.26	.49	48.84	80.00	48.89
			Какой из этих крепких спиртных напитков изготовлен из яблок?			Кальвадос				Текила			Граппа			Сакэ
192	41	History	Name the eldest of the Grand Duchesses, daughter of Nicholas II.	.52	39.21	Olga	52.48	42.83	33.95	Anastasia	22.77	40.43	Maria	11.88	38.33	Tatyana	12.87	2020-08-23	.55	55.17	43.44	32.45	.49	48.84	41.90	44.60
			Назовите старшую из великих княжон - дочерей Николая II			Ольга				Анастасия			Мария			Татьяна
193	124	Geography	What river does not flow into the Volga?	.52	52.87	Don	52.48	65.09	40.50	Kama	15.84	45.63	Sura	17.82	24.44	Oka	13.86	51.43	.57	56.90	67.88	38.57	.47	46.51	60.50	40.63
			Какая река не впадает в Волгу			Дон				Кама			Сура			Ока
194	263	Geography	Indicate the largest river in Russia.	.52	67.62	Volga	52.48	72.83	60.95	Yenisei	22.77	63.48	Lena	18.81	61.05	Don	5.94	58.33	.5	50.00	70.00	55.36	.56	55.81	76.25	68.67
			Укажи самую крупную реку России.			Волга				Енисей			Лена			Дон
195	229	Science	Which of these animals cannot move their eyes?	.52	65.05	Owl	52.48	68.68	56.85	Chimpanzee	2.97	50.00	Rabbit	16.83	54.12	Crocodile	27.72	66.43	.48	48.28	69.64	52.07	.58	58.14	67.60	65.81
			Какое из этих животных не способно двигать глазами?			Сова				Шимпанзе			Кролик			Крокодил
196	303	General	What kind of meat do Spaniards use to make the world-famous delicacy “jamon”?	.53	71.76	pork	52.94	80.74	51.95	beef	30.39	70.65	lamb	12.75	47.69	venison	3.92	37.50	.53	53.45	76.45	52.84	.52	52.27	86.52	51.51
			Из какого мяса испанцы делают знаменитый на весь мир деликатес хамон?			из свинины				из говядины			из баранины			из оленины
197	322	Geography	Which countries belong to Scandinavia?	.53	73.60	Sweden and Norway	53.00	84.34	52.72	Ireland and Norway	10.00	54.00	Norway and Finland	33.00	66.67	Denmark and Finland	4.00	37.50	.47	46.55	78.89	44.74	.62	61.90	90.00	74.27
			Какие страны относятся к Скандинавии?			Швеция и Норвегия				Ирландия и Норвегия			Норвегия и Финляндия			Дания и Финляндия
198	205	General	When is Constitution Day celebrated?	.53	62.08	December 12th	53.47	73.52	65.67	October 15th	27.72	45.36	March 12th	17.82	51.67	January 1th	.99	100	.58	57.89	73.03	39.71	.48	47.73	74.29	71.21
			Когда отмечается день Конституции?			12 декабря				15 октября			12 марта			1 января
199	119	Science	What would happen to the Earth if there was no water vapor or carbon dioxide in the atmosphere?	.53	51.98	cooling would occur	53.47	54.63	34.63	the speed of rotation around its axis would increase	6.93	42.86	the air temperature would increase	38.61	51.03	nothing would change	.99	10.00	.5	50.00	47.59	51.50	.58	58.14	62.80	25.22
			Что происходило бы с Землей, если бы в атмосфере не было водяных паров и углекислого газа?			наступило бы похолодание				увеличилась бы скорость вращения вокруг своей оси			повысилась бы температура воздуха			ничего бы не изменилось
200	194	Science	Galileo Galilei held the view that the Sun:	.54	60.82	is motionless	53.61	63.65	48.73	rotates around its axis	30.93	58.33	is a satellite of the Earth	14.43	57.86	is a satellite of the Moon	1.03	30.00	.49	49.09	67.41	43.55	.6	59.52	59.60	69.47
			Галилео Галилей придерживался точки зрения, что Солнце:			неподвижно				вращается вокруг своей оси			является спутником Земли			является спутником Луны
201	175	History	Where did the first city-states appear in Russia?	.54	58.63	on coast of Volga and Moskva River	53.92	62.00	59.12	in the Urals	3.92	77.50	on the shores of the Baltic Sea	10.78	44.55	in the Northern Black Sea region	31.37	55.31	.59	58.62	65.29	53.00	.48	47.73	56.67	64.52
			Где на территории России возникли первые города-государства?			на берегах Волги и Москвы-реки				на Урале			на берегах Балтийского моря			в Северном Причерноморье
202	168	Geography	Which of these countires is not a kingdom?	.54	57.84	Iceland	53.92	64.00	45.04	Norway	26.47	51.11	Sweden	14.71	58.00	Denmark	4.90	26.00	.41	41.38	52.92	43.70	.7	70.45	72.58	59.86
			Какое из этих государств - не королевство?			Исландия				Норвегия			Швеция			Дания
203	81	History	Where are the high-pressure areas on Earth?	.54	46.50	at the poles	54.00	50.93	39.22	near the equator	26.00	44.23	in temperate latitudes	9.00	28.89	only above continents	11.00	44.55	.52	51.72	47.67	28.87	.57	57.14	55.00	58.78
			Где на Земле находятся области высокого давления?			у полюсов				близ экватора			в умеренных широтах			только над материками
204	165	General	What is the maximum number of players that can be on the ice at the same time during a hockey match?	.54	57.72	12	54.46	59.82	55.86	14	14.85	51.33	10	23.76	56.25	8	6.93	60.00	.55	55.17	49.69	47.36	.53	53.49	73.91	75.60
			Какое максимальное число игроков может одновременно находиться на льду во время хоккейного матча?			12				14			10			8
205	192	Geography	What is the size of North America?	.54	60.69	third in the world	54.46	61.45	53.65	first in the world	.00	-	second in the world	33.66	66.47	fifth in the world	11.88	40.83	.52	51.72	59.00	52.75	.58	58.14	64.40	54.46
			Какое место по площади занимает Северная Америка?			третье в мире				первое в мире			второе в мире			пятое в мире
206	59	Science	What does an enzymologist study?	.55	42.93	Enzymes	54.55	58.15	2020-10-28	Crystals	21.21	20.95	Arctic	3.03	36.67	Bottom Sediments	21.21	26.67	.61	61.40	59.71	26.33	.45	45.24	55.26	26.67
			Что изучает энзимолог ?			Ферменты				Кристаллы			Арктику			Донные отложения
207	221	Geography	What is the longest river in the western hemisphere?	.55	64.12	Amazon	54.90	72.50	46.38	Arkansas	1.96	30.00	Mississippi	38.24	55.13	Colorado	4.90	54.00	.5	50.00	63.79	40.74	.61	61.36	81.85	47.22
			Какая самая длинная река на западном полушарии?			Амазонка				Арканзас			Миссисипи			Колорадо
208	250	Geography	Which of these cities is not on the coast of the Caspian Sea?	.55	66.70	Adler	55.00	78.73	51.38	Makhachkala	17.00	50.59	Baku	10.00	48.00	Astrakhan	18.00	55.56	.52	51.72	76.33	47.04	.6	59.52	81.60	51.31
			Какой из этих городов не является прибрежным Каспийскому морю?			Адлер				Махачкала			Баку			Астрахань
209	163	Science	The biosphere is a global ecosystem whose structural components are:	.55	57.40	biogeocenoses	55.00	64.73	43.21	animal types	12.00	35.83	populations	25.00	58.80	plant divisions	8.00	35.00	.6	60.34	67.71	41.08	.48	47.62	59.50	44.37
			Биосфера - глобальная экосистема, структурными компонентами которой являются:			биогеоценозы				типы животных			популяции			отделы растений
210	278	History	On the ice of what lake did the Ice Battle take place?	.55	69.80	Chudskoe	55.45	77.32	47.61	Pskov	3.96	35.00	Onega	4.95	42.00	Ladoga	35.64	65.83	.5	50.00	73.10	41.82	.63	62.79	81.85	64.76
			На льду какого озера состоялось Ледовое побоище?			Чудское				Псковское			Онежское			Ладожское
211	243	General	Which of these meat dishes are usually stewed?	.56	66.20	meatballs	56.00	71.79	59.29	Cutlets	7.00	62.86	Lyulya-kebab	12.00	55.00	Meatballs	25.00	60.00	.65	64.91	73.24	51.48	.44	44.19	68.95	61.11
			Какое из этих мясных блюд обычно тушат?			Тефтели				Котлеты			Люля-кебаб			Фрикадельки
212	26	Culture	Which of these plays did M. Bulgakov write?	.56	36.70	"Zoyka apartment"	56.00	42.32	29.42	Mashenka	15.00	35.33	"Tanya"	21.00	26.67	"Spring Love"	8.00	26.25	.59	58.62	45.88	30.96	.52	52.38	36.82	26.75
			Какую из этих пьес написал М. Булгаков?			"Зойкина квартира"				Машенька			"Таня"			"Любовь Яровая"
213	94	Science	The elementary structure of the biosphere is:	.56	49.40	ecosystem	56.00	54.29	37.15	zoocenosis - animal community	5.00	20.00	phytocenosis - plant community	17.00	42.35	ecotope	22.00	49.09	.57	56.90	51.21	35.39	.55	54.76	58.70	39.67
			Элементарной структурой биосферы является:			экосистема				зооценоз - сообщество животных			фитоценоз - сообщество растений			экотоп
214	107	Culture	What got caught up in the hook of the hero of "The Old Man and the Sea"?	.56	50.89	Marlin	56.44	51.58	54.76	Shark	5.94	70.00	Tuna	20.79	44.29	Whale	16.83	50.00	.62	62.07	46.11	53.25	.49	48.84	60.95	57.07
			Кто попался на крючок герою повести "Старик и море"?			Марлин				Акула			Тунец			Кит
215	47	Culture	Who does Z.N. Gippius think the Decembrists are? ("December 14th")?	.56	40.20	the firstfruits of freedom	56.44	41.58	38.06	brave hearts	19.80	40.00	the first swallows	11.88	52.50	madmen	11.88	21.67	.57	56.90	39.70	42.08	.56	55.81	44.17	31.30
			Кем З.Н. Гиппиус считает декабристов ("14декабря")?			первенцами свободы				отважными сердцами			первой ласточкой			безумцами
216	146	Science	The upper boundary of the biosphere is at a height of 20 km from the Earth’s surface, where:	.56	55.54	the ozone layer is	56.44	55.26	48.26	there is no oxygen	23.76	62.92	there is no light	3.96	30.00	the temperature is very low	15.84	51.88	.64	63.79	52.97	45.89	.47	46.51	59.50	50.48
			Верхняя граница биосферы находится на высоте 20 км от поверхности Земли, так как там:			размещается озоновый слой				отсутствует кислород			отсутствует свет			очень низкая температура
217	225	Geography	Which Eurasian peninsula has the greatest population density?	.57	64.51	Hindustan	56.86	79.31	43.79	Chukotka	10.78	35.45	Arabian	19.61	49.00	Scandinavian	12.75	46.92	.59	58.62	70.29	41.29	.55	54.55	92.08	46.50
			Какой полуостров Евразии имеет наибольшую плотность населения?			Индостан				Чукотка			Аравийский			Скандинавский
218	392	Geography	What is the capital of Israel?	.57	82.00	Tel Aviv	57.00	83.68	63.66	Jerusalem	41.00	80.98	Damascus	1.00	90.00	Haifa	1.00	20.00	.52	51.72	79.33	83.89	.64	64.29	88.52	53.57
			Какой город является столицей Израиля?			Тель-Авив				Иерусалим			Дамаск			Хайфа
219	65	Science	According to A.I. Oparin and J. Haldane’s theory of abiogenesis, life:	.57	43.96	appeared on Earth as a result of the emergence of healthy organic compounds under favorable conditions	57.43	56.21	25.36	arose repeatedly from inanimate matter	18.81	28.95	was created by a supernatural being	6.93	17.14	was brought onto our planet from outside	16.83	30.00	.66	65.52	57.89	22.47	.47	46.51	53.00	26.93
			Согласно гипотезе биопоэза А.И. Опарина и Дж. Холдейна жизнь:			появилась на Земле в результате процесса возникновения живого изнеживого при наличии благоприятных условий				возникала неоднократно из неживого вещества			была создана сверхъестественным существом			занесена на нашу планету извне
220	191	Science	The temperature of rocks …. with depth:	.58	60.69	Increases	57.84	70.68	42.80	Decreases	25.49	53.85	Does not change	5.88	40.00	Depends on the season	10.78	34.55	.5	50.00	55.52	35.04	.68	68.18	85.33	45.05
			Температура горных пород с глубиной:			Увеличивается				Уменьшается			Не меняется			Зависит от времени года
221	251	Culture	What did the steel flea do in Leskov's "Lefty"?	.58	66.70	dance	58.00	71.90	45.52	sing	7.00	40.00	fly	3.00	30.00	jump	32.00	66.56	.53	53.45	65.81	48.22	.64	64.29	78.89	42.50
			Что умела делать стальная блоха в произведении Н.С. Лескова "Левша"?			танцевать				петь			летать			прыгать
222	325	General	What paint should be mixed with red to get brown?	.58	74.16	green	58.42	77.29	67.51	yellow	14.85	71.33	blue	18.81	73.68	orange	7.92	57.50	.67	67.24	83.08	68.44	.47	46.51	66.00	65.48
			Какую краску нужно смешать с красной, чтобы получить коричневую?			зелёную				жёлтую			синюю			оранжевую
223	86	Culture	Who in the fable “Pig Under the Oak” told the Pig that a tree can dry out if the roots are ruined?	.58	47.62	Raven	58.42	47.46	47.70	Oak	13.86	55.00	Donkey	12.87	40.77	peasant	14.85	47.33	.62	62.07	47.22	45.05	.53	53.49	47.83	51.11
			Кто в басне «Свинья под дубом» сказал Свинье, что дерево может засохнуть, если подрывать корни?			Ворон				Дуб			Осел			крестьянин
224	155	History	Who on behalf of the Soviet Supreme Command accepted the surrender of Nazi Germany?	.59	56.67	Zhukov	58.59	70.86	34.50	Rokosovsky	14.14	25.71	Konev	2.02	35.00	Molotov	25.25	42.80	.53	52.63	64.67	28.78	.67	66.67	77.50	49.00
			Кто от имени советского Верховного Главнокомандования принял капитуляцию фашистской Германии?			Жуков				Рокосовский			Конев			Молотов
225	348	History	In what year was Jesus Christ crucified?	.59	76.67	in 33 A.D	58.82	85.50	45.50	in 1000 year	.00	-	in 1142 year	1.96	25.00	In the zero year	39.22	66.00	.52	51.72	81.67	41.15	.68	68.18	89.33	82.14
			В каком году распяли Иисуса Xриста?			В 33 году н.э.				В 1000 году			В 1142 году			В нулевом году
226	233	Culture	What was the name of the portable dwelling made of felt by the peoples of Central Asia and Siberia?	.59	65.59	yurt	58.82	74.33	49.97	wigwam	20.59	63.81	hut	8.82	47.78	needle	11.76	38.33	.55	55.17	67.19	44.51	.64	63.64	82.50	59.58
			Как называлось переносное жилище из войлока у народов СреднейАзии и Сибири?			юрта				вигвам			шалаш			иглу
227	160	Science	Which planet has no atmosphere?	.59	56.90	Mercury	59.00	58.14	37.67	Earth	1.00	.00	Venus	20.00	61.00	Mars	20.00	52.00	.6	60.34	52.57	35.54	.57	57.14	66.25	62.08
			Не имеет атмосферы планета:			Меркурий				Земля			Венера			Марс
228	130	General	Which one of these animals is the closest relative of the bison?	.59	53.76	bison	59.41	53.17	35.33	Buffalo	4.95	36.00	Yak	33.66	60.00	Jayran	1.98	10.00	.64	63.79	50.27	32.78	.53	53.49	57.83	52.22
			Какое из этих животных доводится самым близким родственником зубру?			Бизон				Буйвол			Як			Джейраy
229	35	History	What enterprises formed the basis of the industrial empire of Savva Morozov?	.59	38.22	textile factories	59.41	45.17	27.94	Goldfields	11.88	25.83	Shipping Companies	11.88	29.17	Coal Mountains	16.83	28.82	.55	55.17	42.50	25.73	.65	65.12	48.21	32.00
			Какие предприятия составляли основу промышленной империи Саввы Морозова?			Текстильные фабрики				Золотые прииски			Пароходные компании			Угольные горы
230	115	History	Which of these countries did not participate in the Crimean War of 1853-56?	.60	51.60	Germany	60.00	59.00	41.59	Turkey	7.00	51.43	England	25.00	39.60	France	8.00	33.75	.53	53.45	49.35	36.45	.69	69.05	69.31	49.17
			Какая из этих стран не участвовала в Крымской войне 1853-56гг.?			Германия				Турция			Англия			Франция
231	314	Science	What element is considered the most common in the universe?	.60	72.50	Hydrogen	60.00	78.17	64.38	Oxygen	8.00	65.00	Carbon	32.00	63.75	Lithium	.00	-	.55	55.17	73.44	65.15	.67	66.67	83.57	57.31
			Какой элемент считается самым распространенным во вселенной?			Водород				Кислород			Углерод			Литий
232	193	Geography	Why is there an atmosphere on Earth, and no atmosphere on the moon?	.60	60.71	The Earth has a large mass	60.20	62.37	49.27	The moon has a large mass	1.02	50.00	The Earth rotates around its axis faster and the air does not evaporate	6.12	35.00	there are no plants on the Moon, therefore there is no atmosphere	32.65	62.81	.58	57.89	60.00	37.11	.63	63.41	65.38	68.75
			Почему на Земле есть атмосфера, а на Луне ее нет?			Земля имеет большую массу				Луна имеет большую массу			Земля вращается вокруг своей оси быстрее, и воздух не успевает улетучиться			на Луне нет растений, поэтому нет атмосферы
233	62	General	What is a trepang?	.60	43.56	sea cucumber	60.40	53.11	32.75	Sea Tomato	7.92	50.00	Sea Eggplant	12.87	26.15	Sea Squash	18.81	22.11	.64	63.79	53.24	19.50	.56	55.81	52.92	33.24
			Что такое "трепанг"?			Морской огурец				Морской помидор			Морской баклажан			Морской патиссон
234	180	General	Which of these measures of length is the smallest?	.60	59.21	cubit	60.40	65.57	46.54	sazhen	18.81	54.74	verst	4.95	38.00	arshin	15.84	46.88	.62	62.07	58.33	40.24	.58	58.14	76.00	68.72
			Какая из этих мер длины наименьшая?			локоть				сажень			верста			аршин
235	67	History	Where did the 2010 Winter Olympics take place?	.60	44.26	Canada	60.40	53.93	30.31	Austria	10.89	34.55	Sweden	16.83	24.71	France	11.88	31.67	.57	56.90	47.88	27.54	.65	65.12	61.07	37.04
			В какой стране прошли зимние Олимпийские игры в 2010 году?			Канада				Австрия			Швеция			Франция
236	261	Geography	What is a natural area between the taiga and the steppe?	.60	67.33	mixed forests	60.40	73.61	57.00	tundra	34.65	58.00	desert	.00	-	savanna	4.95	56.00	.69	68.97	75.00	55.63	.49	48.84	70.95	58.07
			Какая природная зона находится между тайгой и степью?			смешанные леса				тундра			пустыня			саванны
237	108	Science	What gas was discovered first on the Sun, and only a quarter of a century later on Earth?	.60	50.99	Helium	60.40	59.02	39.34	Neon	12.87	36.15	Hydrogen	6.93	42.86	Argon	19.80	39.00	.62	62.07	53.33	39.32	.58	58.14	67.20	38.28
			Какой газ обнаружен сначала на Солнце, и лишь через четверть века - на Земле?			Гелий				Неон			Водород			Аргон
238	202	Science	What insect does not begin its life as a caterpillar?	.60	61.78	Dragonfly	60.40	64.43	60.60	Butterfly	10.89	80.91	Moth	7.92	53.75	Moth	20.79	47.14	.64	63.79	61.62	69.86	.56	55.81	68.75	45.21
			Какое насекомое начинает свою жизнь не как гусеница?			Стрекоза				Бабочка			Мотылек			Моль
239	121	Culture	Name the hometown of AP Chekhov:	.61	52.55	Taganrog	61.22	58.33	43.47	Moscow	14.29	41.43	Petersburg	17.35	44.71	Nemiroff	7.14	44.29	.66	65.52	55.53	42.36	.55	55.00	63.18	51.62
			Назовите родной город А.П. Чехова:			Таганрог				Москва			Петербург			Немиров
240	27	General	What is the name of the sailing ship course that coincides with the direction of the wind?	.61	36.93	Fordevind	61.39	43.71	27.22	Beydevind	7.92	28.75	Galfind	16.83	16.47	Backstay	13.86	36.43	.59	58.62	33.24	16.55	.65	65.12	56.43	55.04
			Как называется курс парусного судна, совпадающий с направлением ветра?			Фордевинд				Бейдевинд			Галфинд			Бакштаг
241	101	General	What value is closest to the speed of sound in air?	.61	50.30	330 m/sec	61.39	59.19	37.89	220 m/sec	9.90	52.00	440 m/sec	13.86	35.00	550 m/sec	14.85	26.67	.57	56.90	54.85	28.04	.67	67.44	64.14	55.33
			К какой величине ближе скорость звука в воздухе?			330 м/сек				220 м/сек			440 м/сек			550 м/сек
242	331	General	What handicraft are hoops used in?	.61	74.55	embroidery	61.39	85.97	53.36	sewing	3.96	50.00	knitting	22.77	61.74	beadwork	11.88	48.33	.78	77.59	90.44	74.63	.4	39.53	74.12	45.52
			В каком рукоделии используются пяльцы?			вышивание				шитье			вязание			бисероплетение
243	187	Science	What, according to modern data, is in the center of our galaxy?	.61	59.90	Black hole	61.39	71.94	42.30	Quasar	16.83	25.29	Pulsar	7.92	43.75	White Dwarf	13.86	57.86	.67	67.24	66.67	33.06	.53	53.49	80.87	49.11
			Что, по современным данным, находится в центре нашей Галактики?			Черная дыра				Квазар			Пульсар			Белый карлик
244	183	Science	How many oxygen atoms are there in the ozone molecule?	.62	59.39	3	61.62	72.79	38.11	4	10.10	36.00	2	24.24	38.33	6	4.04	40.00	.64	64.29	73.61	34.12	.58	58.14	71.60	37.22
			Сколько атомов кислорода содержится в молекуле озона?			3				4			2			6
245	181	History	Under which empress did the Pugachev Rebellion take place?	.62	59.22	Ekaterina II	61.76	74.44	35.37	Ekatherina I	11.76	36.67	Elizaveta Petrovna	17.65	31.67	Anna Ioanovna	8.82	37.78	.55	55.17	75.00	33.49	.7	70.45	73.87	38.67
			При какой императрице произошло Пугачевское восстание?			Екатерина II				Екатерина I			Елизавета Петровна			Анна Иоановна
246	219	Science	The most important role in the evolution of the biosphere was the appearance in the Earth’s atmosphere of:	.62	64.02	oxygen	61.86	74.83	46.85	nitrogen	7.22	48.57	carbon dioxide	14.43	45.71	water vapor	16.49	46.25	.57	56.90	68.18	45.30	.69	69.23	82.96	54.76
			Важнейшую роль в эволюции биосферы сыграло появление в атмосфере Земли:			кислорода				азота			углекислого газа			паров воды
247	226	Science	In the transformation of the biosphere what plays a major role?	.62	64.60	living organisms	62.00	72.90	48.82	currents in the ocean	4.00	45.00	atmospheric phenomena	19.00	59.47	geochemical phenomena	15.00	42.00	.64	63.79	72.43	46.19	.6	59.52	73.60	49.58
			В преобразовании биосферы главную роль играют:			живые организмы				течения в океане			атмосферные явления			геохимические явления
248	63	Culture	Who did V. Serov paint in "The Girl with Peaches"?	.62	43.56	Daughter of the benefactor Savva Mamontov	62.38	51.11	31.38	Mikhail Vrubel's nephew	4.95	30.00	Victor Vasnetsov's son's friend	7.92	33.75	His cousin	24.75	30.40	.61	61.40	50.86	30.56	.64	63.64	51.43	30.51
			Кого В.Серов изобразил на картине "Девочка с персиками"?			Дочь мецената Саввы Мамонтова				Племяннику Михаила Врубеля			Подружку сына Виктора Васнецова			Свою двоюродную сестру
249	138	Culture	What color is the tablecloth in Da Vinci’s painting The Last Supper?	.62	55.05	White	62.38	61.75	38.40	Red	25.74	47.69	Green	7.92	40.00	Black	3.96	27.50	.66	65.52	59.47	42.11	.58	58.14	65.20	35.45
			Какого цвета скатерть на картине "Тайная вечеря" Да Винчи?			Белая				Красная			Зеленая			Черная
250	326	Science	Which of these scientists studies insects?	.62	74.16	entomologist	62.38	81.90	64.10	ichthyologist	28.71	58.97	dog handler	2.97	60.00	ornithologist	5.94	73.33	.66	65.52	77.89	64.00	.58	58.14	88.00	68.21
			Какой из этих учёных изучает насекомых?			энтомолог				ихтиолог			кинолог			орнитолог
251	288	Science	In which of the three states of a substance at the same temperature does diffusion go slower?	.62	70.50	in solid	62.38	86.67	43.28	in liquid	5.94	50.00	in gaseous	18.81	53.68	in all states equally	12.87	26.15	.6	60.34	85.43	40.50	.65	65.12	88.21	46.96
			В каком из трех состояний вещества при одной и той же температуре диффузия происходит медленнее?			в твёрдом				в жидком			в газообразном			во всех состояниях одинаково
252	293	Science	According to the creationism hypothesis, life:	.62	70.89	was created by a supernatural being	62.38	82.86	45.57	originated as a result of processes subject to the physical and chemical laws	21.78	60.45	originated repeatedly from inanimate matter	7.92	35.00	has always existed	7.92	41.25	.59	58.62	79.71	46.94	.67	67.44	86.55	40.67
			Согласно гипотезе креационизма жизнь:			была создана сверхъестественным существом				возникла в результате процессов, подчиняющихся физическим и химическим законам			возникла неоднократно из неживого вещества			существовала всегда
253	198	History	Which of these religions originated before the other three?	.63	61.27	Buddhism	62.75	66.56	52.68	Christianity	14.71	60.67	Islam	8.82	56.67	Sikhism	13.73	40.71	.64	63.79	59.19	55.48	.61	61.36	76.67	52.58
			Какая из этих религий зародилась раньше остальных трех?			Буддизм				Христианство			Ислам			Сикхизм
254	207	Science	The circulation of substances on Earth is typical for:	.63	62.10	All geospheres	63.00	67.62	44.62	Hydrospheres	17.00	59.41	Hydrospheres and lithospheres	18.00	49.44	Eastern Hemisphere	2.00	25.00	.64	63.79	64.05	40.52	.62	61.90	72.69	62.38
			Круговорот веществ на Земле характерен для:			Всех геосфер				Гидросферы			Гидросферы и литосферы			Восточного полушария
255	190	Science	The microscope should not be moved during operation because:	.63	60.68	the illumination of the object changes	63.11	67.23	55.54	the image of the object is reduced	1.94	85.00	the telescope is lowered	7.77	28.75	the micropreparation is damaged	27.18	52.86	.6	60.34	65.71	49.73	.67	66.67	69.00	61.82
			Микроскоп нельзя сдвигать во время работы, так как при этом:			изменяется освещенность объекта				уменьшается изображение объекта			опускается зрительная трубка			повреждается микропрепарат
256	126	History	The appearance at the beginning of the 16th century of works, in which the medieval foundations of society were criticized, testified to:	.63	52.97	the spread of humanist ideals	63.37	66.56	29.97	the completion of the Reconquista	2.97	30.00	mass popular speeches	8.91	31.11	the elimination of feudal relations	24.75	28.80	.64	63.79	65.68	40.44	.63	62.79	67.78	17.33
			Появление в начале XVI в. произведений, в которых критиковались средневековые устои общества, свидетельствовало о:			распространении гуманистических идеалов				завершении Реконкисты			массовых народных выступлениях			ликвидации феодальных отношений
257	323	General	What is the name of a meat dish translated into Russian that simply means "roast beef"?	.64	73.73	roast beef	63.73	83.85	59.72	Beefsteak	26.47	53.33	Entrecote	3.92	62.50	Schnitzel	5.88	63.33	.6	60.34	80.00	66.17	.68	68.18	88.33	37.27
			Название какого мясного блюда в переводе на русский означает просто "Жареная говядина"?			Ростбиф				Бифштекс			Антрекот			Шницель
258	120	History	What caused the famine in Europe in the 17th century?	.64	52.30	Poor harvests	64.00	55.63	37.45	factories	5.00	28.00	Norman raids	4.00	32.50	feudal civil strife	27.00	51.85	.63	63.16	46.67	32.22	.65	65.12	67.14	51.28
			XVII в. причиной голода в Европе были:			низкие урожаи				мануфактуры			набеги норманнов			междоусобные феодальные войны
259	185	Geography	On what sea is the port of Vladivostok?	.64	59.60	Sea of Japan	64.00	68.75	33.81	Barents	18.00	52.78	Marmara	3.00	10.00	Laptev	15.00	38.67	.67	67.24	60.00	25.56	.6	59.52	82.40	40.74
			Море, на котором стоит порт Владивосток.			Японское				Баренцево			Мраморное			Лаптевых
260	223	Geography	What country in Eurasia has a population of one nationality?	.64	64.40	Japan	64.00	67.97	56.08	Belgium	18.00	65.00	Spain	10.00	47.00	India	8.00	56.25	.64	63.79	62.97	53.14	.64	64.29	74.81	61.44
			Какая страна Евразии является однонациональной?			Япония				Бельгия			Испания			Индия
261	379	General	In which of the following words is He- (Russian Ne) a prefix?	.64	80.49	(Not)turned off iron	64.08	82.42	75.88	(Not)put in place skis.	15.53	76.88	(Not)tidied, but scattered clothing	15.53	78.75	Cucumbers are (un)pickled	4.85	72.00	.74	74.14	85.12	85.24	.51	51.11	77.39	73.52
			В каком примере НЕ с причастием пишется слитно?			(Не)выключенный утюг.				(Не)поставленные на место лыжи.			(Не)прибранная, а разбросанная одежда.			Огурцы (не)засолены
262	242	General	How is a triangle with sides of 3, 4 and 5 meters usually called?	.64	66.14	Egyptian	64.36	78.46	41.67	Babylonian	8.91	45.56	Greek	17.82	50.56	Roman	8.91	28.89	.64	63.79	79.73	32.67	.65	65.12	76.79	56.39
			Как часто называют треугольник со сторонами 3, 4 и 5 метров?			египетский				вавилонский			греческий			римский
263	149	Culture	What city became the center of humanism in the 16th century?	.65	56.08	Florence	64.71	61.97	43.37	London	8.82	51.11	Madrid	1.96	35.00	Rome	24.51	44.00	.55	55.17	65.00	55.50	.77	77.27	59.12	31.11
			Какой город становится центром гуманизма в XVI в.?			Флоренция				Лондон			Мадрид			Рим
264	287	Science	What kind of trunks do shrubs have?	.65	70.39	thin and woody	64.71	71.52	59.23	thick and tall	.98	40.00	thick and short	12.75	67.69	green and flexible	21.57	70.00	.67	67.24	71.54	56.23	.61	61.36	71.48	73.86
			Какие стволы у кустарников?			тонкие и одревесневшие				толстые и высокие			толстые и короткие			зеленые и гибкие
265	318	General	What word is a numeral?	.65	72.97	six of them	65.35	76.21	64.63	deuce	18.81	74.21	primacy	5.94	66.67	four times	9.90	53.00	.67	67.24	81.28	60.50	.63	62.79	68.89	71.89
			Какое слово является именем числительным?			шестеро				двойка			первенство			четырежды
266	246	Geography	Name the administrative center (capital) of Mordovia	.65	66.44	Saransk	65.35	74.70	48.80	Sarapul	4.95	58.00	Sarov	4.95	36.00	Cheboksary	24.75	52.40	.62	62.07	66.39	45.19	.7	69.77	84.67	52.38
			Назовите административный центр (столицу) Мордовии			Саранск				Сарапул			Саров			Чебоксары
267	335	Geography	What are oceans border Eurasia?	.65	75.35	all four oceans	65.35	85.91	54.62	Pacific, Atlantic, Indian	10.89	46.36	Pacific, Atlantic	3.96	57.50	Arctic, Indian, Pacific	19.80	60.00	.62	62.07	83.89	45.18	.7	69.77	88.33	68.10
			Какие океаны омывают Евразию?			все четыре океана				Тихий, Атлантический, Индийский			Тихий, Атлантический			Северный Ледовитый, Индийский, Тихий
268	164	Science	What does semiotics study?	.66	57.68	Signs and Symbols	65.66	63.54	47.35	Monkeys	2.02	55.00	Origin of Words	18.18	62.78	Flags	14.14	24.29	.66	66.07	58.38	43.75	.65	65.12	70.36	45.63
			Что изучает семиотика?			Знаки и символы				Человекообразных обезьян			Происхождение слов			Флаги
269	264	Science	In which part of the human spine are the vertebrae stationary?	.66	68.24	In the sacral	65.69	71.34	68.33	In the neck	3.92	87.50	In the chest	18.63	60.00	In the lumbar	11.76	57.50	.78	77.59	72.44	64.17	.5	50.00	69.09	68.21
			В каком отделе позвоночника человека позвонки являются неподвижными?			В крестцовом				В шейном			В грудном			В поясничном
270	254	General	What spicy herb is the basis of the traditional Italian pesto sauce?	.66	67.13	basil	66.34	75.22	50.89	arugula	14.85	52.00	dill	3.96	50.00	oregano	14.85	50.67	.68	68.42	77.95	46.11	.64	63.64	71.43	57.70
			Какая пряная трава входит в основу традиционного итальянского соуса песто?			базилик				руккола			укроп			орегано
271	329	General	What innate instincts do animals have?	.66	74.36	all of the above	66.34	75.82	71.57	care for the offspring	22.77	73.04	build dwellings	1.98	75.00	the ability to defend themselves	8.91	66.67	.64	63.79	74.05	60.16	.7	69.77	78.00	85.93
			В каких инстинктах проявляется наследственность животного?			во всём перечисленном				ухаживать за потомством			строить жилища			в умении защищаться
272	313	Geography	What are the Nordic countries?	.66	72.48	Sweden, Norway, Iceland, Denmark	66.34	79.40	51.58	United Kingdom, Ireland, Denmark	13.86	57.86	Finland, Norway, France, Denmark	15.84	66.88	Spain, Italy, Denmark, Belgium	3.96	30.00	.7	70.18	79.00	47.58	.61	61.36	80.00	65.28
			Какие страны относятся к государствам Северной Европы?			Швеция, Норвегия, Исландия, Дания				Великобритания, Ирландия, Дания			Финляндия, Норвегия, Франция, Дания			Испания, Италия, Дания, Бельгия
273	358	General	Which chemical element is modified to produce graphite?	.67	77.75	carbon	66.67	89.85	45.85	Lead	7.84	76.25	Iron	2.94	10.00	Silicon	22.55	51.30	.67	67.24	87.69	43.27	.66	65.91	92.76	70.42
			Модификацией какого химического элемента является графит?			Углерод				Свинец			Железо			Кремний
274	236	General	What is the sum of the numbers on the phone dial?	.67	65.86	45	66.67	79.70	35.78	36	15.15	37.33	42	12.12	46.67	33	6.06	23.33	.62	62.07	78.06	30.41	.73	73.17	81.67	39.44
			Какое число получается при сложении цифр, указанныx на диске телефона?			45				36			42			33
275	305	Geography	What is the highest mountain in the Caucasus?	.67	71.90	Elbrus	67.00	79.40	30.69	Dykhtau	5.00	28.00	Shkhara	1.00	.00	Kazbek	27.00	64.07	.59	58.62	75.29	30.28	.79	78.57	83.64	44.64
			Какая гора - наивысшая точка Кавказа?			Эльбрус				Дыхтау			Шхара			Казбек
276	290	Science	Who formulated the law that states that to every action there is always an equal reaction?	.67	70.60	Newton	67.00	80.45	40.50	Ampere	9.00	40.00	Archimedes	20.00	61.50	Mendel	4.00	20.00	.58	57.89	75.15	38.49	.79	79.07	85.59	46.67
			Кем был сформулирован закон, что действию всегда есть равное противодействие?			Ньютоном				Ампером			Архимедом			Менделем
277	351	General	Which of these planets does not belong to the group of giant planets?	.67	77.23	Mercury	67.33	85.88	43.89	Neptune	29.70	61.67	Saturn	.99	30.00	Jupiter	1.98	40.00	.66	65.52	83.42	55.50	.7	69.77	89.00	48.00
			Какая из этих планет не относится к группе планет-гигантов?			Меркурий				Нептун			Сатурн			Юпитер
278	354	Science	How many legs do insects have?	.67	77.23	6	67.33	80.29	66.92	4	6.93	60.00	2	.00	-	8	25.74	73.85	.69	68.97	83.75	62.32	.65	65.12	75.36	72.92
			Сколько ног у насекомых?			6				4			2			8
279	258	Science	The biological cycle is the continuous movement of substances between:	.67	67.23	plants, animals, microorganisms and soil	67.33	71.76	42.65	microorganisms and fungi	1.98	25.00	plants and soil	3.96	40.00	animals, plants and microorganisms	26.73	62.96	.72	72.41	69.76	16.90	.6	60.47	75.00	59.83
			Биологическим круговоротом называется непрерывное движениет веществ между:			растениями, животными, микроорганизмами и почвой				микроорганизмами и грибами			растениями и почвой			животными, растениями и микроорганизмами
280	408	General	In which of the following words should the letter И (Russian I) be written in the blank?	.68	84.95	In which of the following words should the letter И (Russian I) be written in the blank?	68.32	88.70	71.98	durin... the day	8.91	70.00	that will no.. happen!	1.98	65.00	du... to the accident	20.79	80.95	.72	72.41	90.48	69.77	.63	62.79	85.93	74.33
			В каком слове на месте пропуска пишется буква И?			по прибыти... поезда				в течени... суток			Н... бывать тому!			вследстви... аварии
281	73	History	The most ancient civilizations of the East contributed to:	.68	45.64	integration of the Eastern people into a single superethnic community	68.32	48.12	34.88	the spread of Christianity	11.88	48.33	the advent of Homo sapiens	.99	20.00	the beginning of the Neolithic revolution	18.81	36.32	.67	67.24	47.18	38.36	.7	69.77	49.33	40.67
			Древнейшие цивилизации Востока способствовали:			интеграции народов Востока в единую надэтническую общность				распространению христианства			появлению Человека разумного			началу неолитической революции
282	159	Geography	What river is a tributary of the Moskva River?	.69	56.89	Oka	68.93	64.08	38.57	Kama	6.80	38.57	Klyazma	15.53	49.38	Pechora	8.74	27.78	.71	70.69	61.95	40.42	.67	66.67	67.00	36.67
			Притоком какой реки является Москва-река?			Ока				Кама			Клязьма			Печора
283	231	Science	In which field did Soviet scientists receive the most Nobel Prizes?	.69	65.35	Physics	69.31	69.71	56.16	Chemistry	21.78	54.55	Economics	.00	-	Medicine	8.91	57.78	.66	65.52	65.53	50.94	.74	74.42	74.69	67.50
			В какой области советские учёные наибольшее число раз удостаивались Нобелевской премии?			Физика				Химия			Экономика			Медицина
284	151	Science	If the eyepiece gives a 10-fold increase, and the lens 30-fold, then the microscope magnifies the object:	.69	56.44	300 times	69.31	65.29	39.00	250 times	4.95	44.00	200 times	9.90	43.00	150 times	15.84	30.00	.74	74.14	64.88	35.00	.63	62.79	65.93	42.56
			Если окуляр даёт 10-кратное увеличение, а объектив 30-кратное, то микроскоп увеличивает объект в:			300 раз				250 раз			200 раз			150 раз
285	257	General	What Russian city is depicted on the 1000 ruble bill?	.70	67.17	Yaroslavl	69.70	79.86	38.33	St. Petersburg	12.12	30.00	Moscow	6.06	40.00	Krasnoyarsk	12.12	45.00	.61	61.40	76.86	31.25	.81	80.95	82.94	58.75
			Какой русский город изображён на купюре достоинством в 1000 рублей?			Ярославль				Санкт-Петербург			Москва			Красноярск
286	182	History	The transition to civilization marked the emergence of:	.70	59.29	government	69.70	63.33	52.03	religion	2.02	50.00	Homo sapiens	11.11	67.27	appropriating holding	17.17	38.82	.64	64.29	59.17	47.66	.77	76.74	67.88	55.33
			Переход к цивилизации ознаменовал собой появление:			государства				религии			Человека разумного			присваивающего хозяйства
287	216	History	From which empire did Russia inherit the double-headed eagle on the coat of arms?	.70	63.50	Byzantine	70.00	70.86	31.89	Roman	14.00	45.00	Ottoman	15.00	50.67	Chinese	1.00	.00	.75	75.00	61.90	20.71	.64	63.64	84.29	60.63
			От какой империи Россия унаследовала двуглавого орла на гербе?			Византийской				Римской			Османской			Китайской
288	300	Science	What chemical element is designated Pb?	.70	71.50	Lead	70.00	82.00	54.25	Gold	4.00	67.50	Tin	10.00	64.00	Polonium	16.00	31.25	.72	72.41	76.19	45.79	.67	66.67	90.71	72.78
			Какой химический элемент обозначается Pb?			Свинец				Золото			Олово			Полоний
289	357	Science	What element of the periodic table has the Latin name "aurum"?	.70	77.70	Gold	70.00	88.86	51.67	Silver	10.00	59.00	Platinum	10.00	43.00	Mercury	10.00	53.00	.65	64.91	84.59	50.56	.77	76.74	93.64	44.00
			Какой элемент таблицы Менделеева имеет латинское название "аурум"?			Золото				Серебро			Платина			Ртуть
290	170	History	What did the Sumerians do?	.70	58.22	create cuneiform writing	70.30	69.15	32.14	make a revolution	6.93	35.71	come up with hanging gardens	12.87	37.69	get rid of the influence of religion	9.90	23.00	.64	63.79	66.49	25.78	.79	79.07	72.06	49.72
			Что сумели сделать шумеры?			создать клинопись				совершить революцию			придумать висячие сады			освободиться от влияния религии
291	317	General	What is quinoa?	.71	72.80	cereal	71.00	85.92	45.05	Animal	3.00	63.33	Settlement	9.00	28.89	Boat	17.00	42.94	.84	84.21	89.58	40.50	.53	53.49	78.26	41.88
			Что такое "киноа"?			Зерновая культура				Животное			Поселение			Лодка
292	249	Geography	What is the largest city in Australia by population?	.71	66.70	Sydney	71.00	71.83	45.32	Melbourne	21.00	60.95	Canberra	6.00	35.00	Adelaide	2.00	40.00	.67	67.24	65.64	49.61	.76	76.19	79.38	33.89
			Назовите самый большой по населению город Австралии			Сидней				Мельбурн			Канберра			Аделаида
293	411	General	In which of the sentences is HE (Russian Ne) the negative particle (implying that it is written separately from the word)?	.71	85.25	The detachment set off (not)waiting for dawn	71.29	86.67	90.00	The exam is held in (un)usual form.	6.93	92.86	He clearly (la)cks attention	20.79	77.14	We walked carefully, trying to bypass the (un)dried puddles	.99	100	.74	74.14	87.67	87.78	.67	67.44	85.17	90.00
			В каком предложении НЕ со словом пишется раздельно?			Отряд, (не)дожидаясь рассвета, отправился в путь.				Экзамен проходит в (не)привычной форме.			Ему явно (не)достает внимания.			Мы шли осторожно стараясь обходить (не)просохшие лужи.
294	319	Culture	Which of these novels was not written by Hemingway?	.71	72.97	"Triumphal Arch"	71.29	83.61	45.04	"Fiesta"	7.92	30.00	"Islands in the Ocean"	4.95	52.00	"For Whom the Bell Tolls"	15.84	53.13	.76	75.86	86.59	35.37	.65	65.12	78.93	49.92
			Какой из этих романов написал не Хемингуэй?			"Триумфальная арка"				"Фиеста"			"Острова в океане"			"По ком звонит колокол"
295	353	Science	In mathematics what is the dependence of one variable on another called?	.71	77.23	Function	71.29	82.64	55.59	Proportion	16.83	71.76	Induction	1.98	40.00	Equation	9.90	55.00	.71	70.69	79.27	50.22	.72	72.09	87.10	63.69
			Как в математике называется зависимость одной переменной от другой?			Функция				Пропорция			Индукция			Уравнение
296	177	Science	How many ribs does a person have?	.71	59.01	24	71.29	64.17	46.02	20	7.92	46.25	26	9.90	40.00	28	10.89	51.82	.76	75.86	63.41	44.00	.65	65.12	65.36	48.33
			Сколько у человека ребер ?			24				20			26			28
297	315	History	Which people are Eastern Slavs?	.72	72.55	Russians	71.57	81.10	51.58	Poles	18.63	54.74	Czechs	7.84	40.00	Italians	1.96	60.00	.71	70.69	75.85	35.28	.73	72.73	87.81	67.62
			Кто из народов относится к восточным славянам?			русские				поляки			чехи			итальянцы
298	385	General	Which option has a letter missing in ALL words?	.72	81.17	messe...nger, tru...e, contra...st	71.84	89.86	56.87	silver..., calcula...tion, gigantic...	15.53	62.50	diletan..., word..., play...	5.83	46.67	intel...ect, spar….le mira...le	6.80	61.43	.83	82.76	88.54	45.44	.58	57.78	92.31	64.17
			В каком ряду во всех словах пропущена буква?			вес...ник, истин...ый, контрас...ный				серебрян...ый, рас...чет, гиган...ский			дилетан...ский, словес...ный, пьес...а			интел...ект, блес...нуть, чудес...ный
299	203	History	Who is considered the founder of the Hermitage?	.72	61.80	Catherine II of Russia	72.00	63.47	58.48	Dmitry Donskoy	4.00	35.00	Ivan the Third	1.00	80.00	Peter the Great of Russia	23.00	60.43	.81	81.03	60.64	48.61	.6	59.52	68.80	56.90
			Кто считается основателем Эрмитажа?			Екатерина Вторая				Дмитрий Донской			Иван Третий			Пётр Первый
300	395	General	In which of the following words is the letter Ь (Russian soft sign) missing in the blank?	.72	82.37	impatient…	72.16	88.43	65.37	can't save…	6.19	65.00	wide open ...	9.28	54.44	spin ..	12.37	76.67	.82	82.14	90.43	78.33	.59	58.54	84.58	67.38
			В каком слове на месте пропуска не пишется Ь?			невтерпёж...				наотмаш...			настеж...			вскач..
301	343	General	Select the duty of a citizen:	.72	76.14	protect the motherland	72.28	81.64	51.39	use the native language	1.98	25.00	secure the home	11.88	64.17	rest and work	13.86	65.00	.78	77.59	78.22	37.81	.65	65.12	87.14	63.41
			Выберите обязанность гражданина:			защищать Отечество				пользование родным языком			неприкосновенность жилища			на отдых и труд
302	241	History	During the reign of Napoleon I, the French wars were:	.72	66.04	invasive	72.28	69.59	47.20	dynastic	1.98	20.00	revolutionary	21.78	59.09	liberating	3.96	62.50	.78	77.59	62.67	21.33	.65	65.12	80.71	71.94
			В период правления Наполеона I войны Франции носили характер:			захватнический				династический			революционный			освободительный
303	206	Culture	What was the name of the investigator from Fyodor Dostoevsky's novel “Crime and Punishment”?	.72	62.08	Porfiry Petrovich	72.28	70.55	44.07	Perfily Pavlovich	5.94	46.67	Porfiry Pavlovich	17.82	35.56	Perfiliy Petrovich	3.96	50.00	.72	72.41	71.67	56.83	.72	72.09	69.03	25.83
			Как звали следователя из романа Ф. М. Достоевского "Преступление и наказание"?			Порфирий Петрович				Перфилий Павлович			Порфирий Павлович			Перфилий Петрович
304	344	Science	What is the Earth’s crust?	.72	76.34	the uppermost part of the lithosphere	72.28	82.05	51.33	the lowest part of the atmosphere	2.97	33.33	the inner part of the earth	1.98	55.00	shell covering the core of the earth	22.77	65.65	.66	65.52	83.68	50.56	.81	81.40	80.29	70.00
			Что такое земная кора?			самая верхняя часть литосферы				самая нижняя часть атмосферы			внутренняя часть Земли			оболочка, покрывающая ядро Земли
305	228	General	For how long can hemostasis be applied?	.73	65.00	1.5 hours	72.55	68.38	53.70	3 - 4 hours	22.55	57.39	5 hours	.00	-	unlimited	4.90	50.00	.74	74.14	67.44	56.35	.7	70.45	69.68	55.00
			На какое время можно наложить кровоостанавливающий жгут?			1.5 часа				3 - 4 часа			5 часов			неограничено
306	389	General	How many minutes are there in a day?	.73	81.75	1440	72.82	90.27	58.33	1200	1.94	60.00	2400	5.83	55.00	3600	19.42	60.00	.74	74.14	88.60	47.00	.71	71.11	92.50	74.67
			Сколько минут в сутках?			1440				1200			2400			3600
307	274	Geography	Where do taiga forests grow?	.73	69.60	in Western Siberia	73.00	76.71	51.59	near the Barents Sea	8.00	41.25	near the Black Sea	2.00	60.00	in Kamchatka	17.00	53.53	.74	73.68	75.95	38.33	.72	72.09	77.74	66.79
			Где растут таёжные леса?			в Западной Сибири				у Баренцева моря			у Чёрного моря			на Камчатке
308	148	General	What is the name of the currency of Georgia?	.73	56.04	Lari	73.27	64.86	33.56	Cedi	4.95	42.00	Dram	9.90	27.00	Manat	11.88	31.67	.67	67.24	60.00	33.33	.81	81.40	70.29	35.33
			Как называется денежная единица Грузии?			Лари				Седи			Драм			Манат
309	345	Geography	What is the largest island in the world?	.73	76.44	Greenland	73.27	82.70	56.22	Kalimantan	.00	-	Australia	18.81	63.68	Sakhalin	7.92	48.75	.72	72.41	80.24	44.17	.74	74.42	85.94	71.07
			Какой остров самый большой по площади в мире?			Гренландия				Калимантан			Австралия			Сахалин
310	139	Culture	Which of these magazines was founded by Alexander S. Pushkin?	.73	55.25	"Contemporary"	73.27	62.16	35.61	"Bell"	4.95	32.00	"Chronicle"	9.90	39.00	"Drone"	11.88	35.83	.72	72.41	59.76	35.52	.74	74.42	65.31	28.67
			Какой из этих журналов основал А.С.Пушкин?			"Современник"				Колокол			"Летопись"			"Трутень"
311	366	Culture	Which of the following did Matroskin the Cat not show as his documents?	.73	78.61	Ears	73.27	86.08	56.35	Paws	6.93	70.00	Mustaches	13.86	60.71	Tail	5.94	38.33	.74	74.14	85.12	49.26	.72	72.09	87.42	62.78
			Что из перечисленного Кот Матроскин не предъявлял в качестве своих документов ?			Уши				Лапы			Усы			Хвост
312	355	Science	The shells of crustaceans contain what organic matter?	.73	77.33	from chitin	73.27	86.08	43.08	from calcium	21.78	55.91	from shelld	2.97	63.33	from the condyle	1.98	10.00	.71	70.69	82.20	39.62	.77	76.74	90.91	72.22
			Из какого органического вещества состоит покров ракообразных?			из хитина				из кальция			из скорлупы			из мыщелока
313	321	Science	Coral reefs are common:	.73	73.56	In tropical seas in shallow water	73.27	81.22	38.81	In northern seas	3.96	10.00	In warm seas at great depth	20.79	61.43	off the coast of Antarctica	1.98	45.00	.72	72.41	76.43	53.85	.74	74.42	87.50	21.67
			Коралловые рифы распространены в:			тропических морях на мелководье				северных морях			теплых морях на большой глубине			у побережья Антарктиды
314	218	Science	In the bottom community at shallow depths:	.73	63.96	different types of organisms live	73.27	67.70	45.83	there are no bacteria	3.96	47.50	there are no plants	18.81	60.00	there are only predatory animals	3.96	30.00	.81	81.03	69.15	37.50	.63	62.79	65.19	51.07
			В донном сообществе на небольшой глубине:			обитают разные виды организмов				отсутствуют бактерии			отсутствуют растения			обитают только хищные животные
315	283	Science	The most common inorganic substance that is part of the living organisms is:	.73	70.20	water	73.27	79.86	43.25	calcium salt	14.85	46.00	calcium salt	7.92	38.75	carbon dioxide	3.96	45.00	.7	70.18	79.75	51.27	.77	77.27	80.00	55.83
			Самое распространённое неорганическое вещество, входящее в состав живых организмов, — это:			вода				соль кальция			поваренная соль			углекислый газ
316	338	Science	On Earth, the greenhouse effect is a consequence of increasing concentration of what in the atmosphere?	.74	75.69	carbon dioxide	73.53	80.40	45.19	water vapor	17.65	60.56	oxygen	.98	.00	lead oxide and vehicle exhaust	7.84	75.00	.71	70.69	78.78	62.20	.77	77.27	82.35	52.62
			На Земле парниковый эффект является следствием повышения концентрации в атмосфере			углекислого газа				паров воды			кислорода			оксида свинца и выхлопов автомобилей
317	377	Science	Which of these is a compound?	.74	79.90	water	73.53	91.73	46.10	gold	3.92	40.00	silver	6.86	51.43	sulfur	15.69	46.88	.72	72.41	91.90	39.55	.75	75.00	91.52	59.33
			Сложным веществом является:			вода				золото			серебро			сера
318	388	General	What is a person who dislikes humankind called?	.74	81.68	misanthrope	74.26	85.20	71.67	Homophobe	4.95	70.00	Anthropophagus	7.92	75.00	Introvert	12.87	70.00	.78	77.59	84.44	65.87	.7	69.77	86.33	80.22
			Как по-книжному называется человеконенавистник?			Мизантроп				Гомофоб			Антропофаг			Интроверт
319	306	Science	The main organic matter of the cell is:	.74	72.08	protein	74.26	71.60	81.00	water	19.80	70.50	starch	3.96	77.50	calcium salts	1.98	95.00	.78	77.59	67.78	62.50	.7	69.77	77.33	88.70
			Основное органическое вещество клетки — это:			белок				вода			крахмал			соли кальция
320	302	Geography	What decorates the center of Palace Square in St. Petersburg?	.75	71.67	Alexandrian column	74.51	81.45	38.95	Rostral Columns	6.86	30.00	Monument to Peter I	18.63	47.89	Lenin's Armored Car	.00	-	.81	81.03	79.79	41.67	.66	65.91	84.14	36.82
			Что украшает центр Дворцовой площади в Санкт-Петербурге?			Александрийская колонна				Ростральные колонны			Памятник Петру I			Броневик Ленина
321	211	Culture	What exhibits can be seen in the Hermitage?	.75	62.60	coin collections	75.00	65.47	54.94	insect collections	7.00	58.57	modern technology	7.00	57.14	stuffed animals	11.00	49.09	.76	75.86	61.82	47.33	.74	73.81	70.65	68.33
			Какие экспонаты можно увидеть в Эрмитаже?			коллекции монет				коллекции насекомых			современную технику			чучела животных
322	336	General	In what month do the White Nights take place in St. Petersburg?	.75	75.45	June	75.25	81.58	53.86	April	.00	-	March	2.97	50.00	May	21.78	57.73	.76	75.86	82.05	55.00	.74	74.42	80.94	52.50
			В каком месяце в Петербурге бывают Белые ночи?			Июнь				Апрель			Март			Май
323	368	General	Who seeks to get rid of their tail?	.75	79.01	student	75.25	85.53	50.19	snake	8.91	65.56	peacock	1.98	25.00	scorpion	13.86	60.00	.66	65.52	81.58	43.29	.88	88.37	89.47	50.00
			Кто стремится избавиться от своего хвоста?			студент				змея			павлин			скорпион
324	204	Science	Which animal is not predatory?	.75	61.88	pikas	75.25	63.55	54.62	marten	6.93	35.71	feline	4.95	62.00	bears	12.87	66.15	.76	75.86	63.86	31.11	.74	74.42	63.13	64.44
			Какое семейство не входит в отряд хищные?			пищухи				куньи			кошачьи			медведи
325	463	General	What is another name for physique?	.76	92.60	constitution	76.00	96.05	67.88	Instruction	1.00	70.00	Design	22.00	83.64	Proclamation	1.00	50.00	.79	79.31	94.13	75.91	.71	71.43	99.00	67.73
			Как иначе называют телосложение?			Конституция				Инструкция			Конструкция			Прокламация
326	383	General	What item of clothing does not exist?	.76	80.99	biathlon suit	76.24	87.01	60.87	t-shirt	22.77	61.74	t-shirt	.00	-	baseball cap	.99	60.00	.76	75.86	83.86	57.69	.77	76.74	91.21	70.00
			Какого предмета одежды не существует?			биатлонка				тенниска			футболка			бейсболка
327	265	History	Who created “The Tale of Bygone Years”?	.76	68.42	monk Nestor	76.24	74.03	49.26	historian Herodotus	8.91	53.33	monks Cyril and Methodius	8.91	54.44	Metropolitan Hilarion	5.94	40.00	.81	81.03	77.87	45.00	.7	69.77	68.00	48.33
			Кто создал "Повесть временных лет"?			монах Нестор				историк Геродот			монахи Кирилл и Мефодий			митрополит Иларион
328	310	Culture	What did S. Marshak write the poem "Mustache-striped" about?	.76	72.28	About a kitten	76.24	78.31	49.75	About a hussar	.00	-	About a sailor	19.80	54.50	About an officer	3.96	45.00	.86	85.96	76.53	57.86	.64	63.64	81.43	47.95
			Про кого С.Маршак написал стихотворение "Усатый - полосатый" ?			Про котенка				Про гусара			Про матроса			Про офицера
329	333	Science	Most substances in nature are found in the form of:	.76	74.85	mixtures	76.24	78.57	60.75	liquid	5.94	58.33	pure	3.96	57.50	minerals	13.86	66.43	.79	79.31	75.65	56.51	.72	72.09	82.90	65.00
			Большинство веществ в природе встречаются в виде:			смесей				жидком			чистом			полезных ископаемых
330	267	Science	Life on Earth is impossible without the cycle of substances in which plants play the role of:	.76	68.63	organic producers	76.47	77.18	40.20	organic disrupters	4.90	30.00	mineral source	11.76	39.17	organic consumers	6.86	51.43	.81	81.03	79.15	38.89	.7	70.45	74.19	43.78
			Жизнь на Земле невозможна без круговорота веществ, в котором растения выполняют роль:			производителей органических веществ				разрушителей органических веществ			источника минеральных веществ			потребителей органических веществ
331	415	Science	What device measures current?	.77	86.47	Ammeter	77.45	90.63	69.83	Voltmeter	19.61	73.00	Omometer	2.94	66.67	manometer	0.00	-	.72	72.41	88.10	58.21	.84	84.09	93.51	94.17
			Каким прибором измеряют силу тока?			Амперметр				Вольтметр			Омометр			Манометр
332	347	General	The rights of subjects of the Russian Federation include the right to:	.78	76.63	train children in their mother tongue	78.22	80.76	60.33	issue laws that are contrary to the Constitution of the Russian Federation	3.96	65.00	withdraw from the federation	14.85	62.67	introduce their money	2.97	53.33	.81	81.03	79.15	48.81	.74	74.42	83.13	77.50
			К числу прав субъекта РФ относится право на:			обучение детей на родном языке				издание законов, которые противоречат Конституции РФ			выход из состава федерации			введение своих денег
333	186	History	What in Russia was a sail called?	.78	59.60	sail	78.22	64.68	40.77	Kiel	12.87	42.31	Deck	5.94	40.00	Board	2.97	40.00	.74	74.14	63.02	43.75	.84	83.72	66.67	31.00
			Что на Руси называли ветрилом?			Парус				Киль			Палубу			Борт
334	276	Culture	Thanks to what animal did Shurik meet Nina in “The Caucasian Captive”?	.78	69.70	Donkey	78.22	78.48	36.26	Camel	9.90	41.00	Horse	8.91	37.78	Hedgehog	2.97	30.00	.78	77.59	76.89	24.78	.79	79.07	80.59	57.56
			Благодаря какому животному Шурик познакомился с Ниной в к/ф 'Кавказская пленница'?			Осел				Верблюд			Конь			Ежик
335	374	General	What does the registration plate of a Russian police car look like?	.78	79.51	white numbers on a blue background	78.43	80.25	66.70	blue numbers on a yellow background	2.94	63.33	black numbers on a white background	16.67	81.76	white numbers on a red background	1.96	55.00	.79	79.31	77.17	57.36	.77	77.27	84.41	82.22
			Как выглядит регистрационный знак автомобиля российской полиции?			белые цифры на синем фоне				синие цифры на жёлтом фоне			чёрные цифры на белом фоне			белые цифры на красном фоне
336	327	General	What’s the sound of fashion?	.78	74.22	squeak	78.43	88.63	20.82	Wheeze	5.88	15.00	Roar	6.86	18.57	Scream	8.82	28.89	.76	75.86	95.00	13.38	.82	81.82	80.83	31.33
			Какие звуки издаёт мода?			Писк				Хрип			Рык			Визг
337	291	General	In the Russian Federation, the courts are subject to:	.78	70.78	law	78.43	77.13	44.52	head of government	14.71	53.33	local government	6.86	35.71	Federal Security Service	.00	-	.74	74.14	73.49	46.11	.84	84.09	81.35	40.00
			В РФ суды подчиняются:			закону				главе правительства			местным органам власти			Федеральной службе безопасности
338	330	Geography	The taiga occupies the largest area in:	.78	74.51	Eurasia	78.43	82.13	43.52	North America	13.73	48.57	Australia	4.90	52.00	South America	2.94	30.00	.76	75.86	80.00	37.74	.82	81.82	84.72	65.71
			Тайга занимает наибольшую площадь в:			Евразии				Северной Америке			Австралии			Южной Америке
339	381	General	Which of the above characterizes both man and animal?	.79	80.60	ability to play	79.00	83.04	64.44	ability to be creative	3.00	50.00	ability to be aware of oneself	15.00	76.67	ability to plan one's activities	3.00	66.67	.78	77.59	82.67	57.22	.81	80.95	83.53	84.29
			Что из названного характеризует и человека, и животное?			умение играть				способность к творчеству			способность осознавать самого себя			способность планировать свою деятельность
340	232	Geography	Which of these capitals is located on a fjord?	.79	65.50	Oslo	79.00	72.53	38.67	London	5.00	36.00	Amsterdam	5.00	40.00	Madrid	11.00	40.00	.79	79.31	66.96	36.75	.79	78.57	80.30	46.67
			Какая из этих столиц расположена у фьорда?			Осло				Лондон			Амстердам			Мадрид
341	209	General	Satsivi is a dish of what national cuisine?	.79	62.28	Georgian	79.21	71.38	29.94	Armenian	4.95	46.00	Azerbaijani	4.95	22.00	Adyghe	10.89	21.82	.78	77.59	63.56	34.17	.81	81.40	81.43	19.33
			Какой народной кухне принадлежит блюдо "Сациви"?			грузинской				армянской			азербайджанской			адыгейской
342	350	General	Where is the meniscus?	.79	77.13	in the knee	79.21	89.75	19.70	in the ear	8.91	20.00	in the elbow	.99	.00	in the brain	10.89	39.09	.76	75.86	86.59	32.92	.84	83.72	93.61	1933-11-01
			Где находится МЕНИСК			в колене				в ухе			в локте			в головном мозге
343	362	General	What do we call the individual features inherent in humans that allow us to successfully perform certain activities?	.79	78.51	abilities	79.21	82.88	57.81	consciousness	15.84	65.63	education	4.95	50.00	virtue	.00	-	.78	77.59	83.33	53.06	.81	81.40	82.29	57.14
			Индивидуальные особенности, присущие человеку, позволяющие ему успешно выполнять определенную деятельность:			способности				сознание			образование			добродетель
344	403	Geography	Which of these states is not an island?	.79	83.96	Italy	79.21	91.25	56.89	UK	9.90	59.00	Japan	4.95	80.00	Cuba	5.94	31.67	.71	70.69	87.56	58.08	.91	90.70	95.13	53.33
			Какое из этиx государств не является островным?			Италия				Великобритания			Япония			Куба
345	244	Science	The fallacy of Aristotle’s system of the world was that he placed what at the center of the universe?	.79	66.24	Earth	79.21	74.38	38.84	Sun	12.87	33.85	Moon	4.95	26.00	stars	2.97	56.67	.76	75.86	70.91	32.94	.84	83.72	78.61	41.67
			Ошибочность системы мира Аристотеля заключалась в том, что в центр Вселенной он поместил:			Землю				Солнце			Луну			звезды
346	294	Science	The terrestrial planets include:	.79	71.09	Mars	79.21	78.13	44.11	Jupiter	6.93	51.43	Moon	10.89	40.91	Sun	2.97	40.00	.81	80.70	74.57	46.94	.77	77.27	82.94	38.11
			К планетам земной группы относят:			Марс				Юпитер			Луну			Солнце
347	224	Geography	Which plain is not on the map of our country?	.79	64.51	Baltic	79.41	69.51	45.88	Central Siberian Plateau	10.78	43.64	West Siberian	4.90	24.00	East European	4.90	70.00	.84	84.48	70.61	37.78	.73	72.73	67.81	53.97
			Какой равнины нет на карте нашей страны?			Балтийской				Среднесибирского плоскогорья			Западно-Сибирской			Восточно-Европейской
348	262	Science	An indicator of ecosystem sustainability is:	.80	67.45	species diversity	79.59	71.03	54.55	reducing the number of predators in the ecosystem	4.08	70.00	high animal fertility	11.22	53.64	increase in the number of herbivores	5.10	40.00	.77	77.19	69.32	54.17	.83	82.93	73.24	62.00
			Показателем устойчивости экосистемы служит:			многообразие видов				уменьшение числа хищников в экосистеме			высокая плодовитость животных			увеличение численности популяции травоядных
349	312	History	Renaissance figures advocated:	.80	72.40	development of scientific knowledge	80.00	79.50	39.55	restoration of the old order	11.00	53.64	prohibition of any religion	5.00	30.00	strengthening the authority of the church	4.00	35.00	.74	73.68	79.76	40.42	.88	88.37	79.21	45.00
			Деятели эпохи Возрождения выступали за:			развитие научных знаний				восстановление старых порядков			запрещение любой религии			усиление власти церкви
350	397	Geography	Which continent is divided into two parts?	.80	82.87	Eurasia	80.20	88.64	57.04	Antarctica	8.91	64.44	Australia	4.95	30.00	Africa	5.94	76.67	.84	84.21	85.63	65.00	.75	75.00	93.03	45.33
			Какой материк поделен на две части света?			Евразия				Антарктида			Австралия			Африка
351	413	Culture	What does not apply to the sights of the Moscow Kremlin?	.80	85.84	Bolshoi Theater	80.20	91.60	65.44	Assumption Cathedral	5.94	68.33	Arsenal	8.91	50.00	Spasskaya Tower	4.95	78.00	.79	79.31	91.74	55.00	.81	81.40	91.43	78.33
			Что не относится к достопримечательностям Московского Кремля?			Большой театр				Успенский собор			Арсенал			Спасская башня
352	166	General	What is a euphemism?	.80	57.75	refrain from inappropriate words	80.39	64.88	22.69	Preference for women to men	8.82	42.22	Tendency to hallucinations	7.84	22.50	Movement in defense of cats	2.94	3.33	.79	79.31	63.70	13.44	.82	81.82	66.39	35.83
			Что такое эвфемизм?			Воздержание от неподобающих слов				Предпочтение женщин мужчинам			Склонность к галлюцинациям			Движение в защиту кошек
353	416	General	In which of the following words is He- (Russian Ne) a prefix?	.80	86.67	(not)loud	80.39	90.00	74.38	(not)sleeps	15.69	73.13	(un)reading	2.94	70.00	(not)summer	.98	80.00	.84	84.48	87.96	56.88	.75	75.00	93.03	79.17
			С каким словом НЕ пишется слитно?			(не)громко				(не)спится			(не)прочитав			(не)по-летнему
354	199	History	The liberation of human consciousness from the influence of the church has received the name:	.80	61.37	worldliness	80.39	66.10	33.26	explanation	2.94	46.67	accumulation	.98	10.00	enclosing	15.69	43.13	.79	79.31	62.83	23.18	.82	81.82	70.28	52.33
			Освобождение сознания человека от влияния церкви получило название:			обмирщение				объяснение			накопление			огораживание
355	239	History	Creativity of humanist writers is associated with the era:	.80	65.98	high Renaissance	80.39	74.15	29.31	the early Middle Ages	6.86	45.71	the Crusades	3.92	10.00	Antiquities	8.82	32.22	.79	79.31	73.04	33.06	.82	81.82	75.56	23.33
			Творчество писателей-гуманистов связано с эпохой:			Высокого Возрождения				раннего Средневековья			Крестовых походов			Античности
356	328	General	What scientist invented the relief and dot type for the blind to read and write?	.81	74.26	Louis Braille	81.19	86.95	21.52	Isaac Pitkan	.99	30.00	Timothy Bright	10.89	24.55	Kingly Reed	6.93	10.00	.81	81.03	86.60	21.67	.81	81.40	87.43	22.33
			Какому учёному принадлежит изобретение рельефно-точечного шрифта для письма и чтения слепых?			Луи Брайль				Исаак Питкан			Тимоти Брайт			Кингели Рид
357	197	Culture	On what days for I.S. Turgenev does the Russian language become a "support and encouragement"?	.81	61.08	in days of doubts and thoughts	81.37	65.42	31.59	during the war	4.90	54.00	on days of anxiety	12.75	40.77	on holidays and weekdays	0.98	0.00	.86	86.21	65.20	54.67	.75	75.00	65.76	25.83
			В какие дни для И.С. Тургенева русский язык становится "опорой и поддержкой"			в дни сомнений и раздумий				в дни войны			в дни тревоги			в праздничные и будничные дни
358	452	Science	Which kind of animal is a fish?	.81	91.27	pike	81.37	95.18	71.78	frog	1.96	45.00	whale	14.71	75.33	crocodile	1.96	95.00	.81	81.03	94.47	71.48	.82	81.82	96.11	72.22
			Какое животное относится к рыбам?			щука				лягушка			кит			крокодил
359	271	General	What is a lady's slipper?	.82	69.13	flower	81.55	74.29	38.81	butterfly	13.59	41.43	bird	.97	.00	fish	3.88	75.00	.9	89.66	82.12	61.00	.71	71.11	61.56	38.15
			Кто такой или что такое венерин башмачок?			цветок				бабочка			птица			рыба
360	292	General	What word comes from the Chinese phrase "big wind"?	.82	70.79	typhoon	82.18	71.93	64.63	hurricane	8.91	68.89	tornado	5.94	61.67	cyclone	2.97	63.33	.79	78.95	68.67	65.00	.86	86.36	75.79	66.11
			Какое слово произошло от китайского словосочетания «большой ветер»?			тайфун				ураган			торнадо			циклон
361	430	General	What does a fish do when it grabs a bait?	.82	88.51	nibbles	82.18	93.49	64.05	pinches	4.95	50.00	gnaws	6.93	77.14	tears and throws	5.94	65.00	.84	84.48	91.63	68.06	.79	79.07	96.18	58.33
			Что делает рыба, хватая наживку?			клюёт				щиплет			гложет			рвёт и мечет
362	434	Culture	What is depicted on the emblem of Moscow?	.82	88.71	warrior defeating a snake	82.18	90.84	65.89	a bear	3.96	42.50	a deer	.00	-	a double-headed eagle	13.86	89.29	.76	75.86	85.45	63.03	.91	90.70	96.92	73.33
			Что изображено на гербе Москвы?			воин, побеждающий змея				медведь			олень			двуглавый орёл
363	372	Science	The sugar or beet sugar that we eat every day is a:	.82	79.41	carbohydrate	82.18	85.06	32.94	protein	.99	10.00	fat	.00	-	nucleic acid	16.83	55.88	.81	81.03	84.47	31.50	.84	83.72	85.83	60.00
			Сахароза, или свекловичный сахар, который мы едим каждый день, представляет собой:			углевод				белок			жир			нуклеиновую кислоту
364	387	General	A person’s ability to foresee the consequences of his or her actions so as not to harm anyone is:	.82	81.47	responsibility	82.35	85.71	60.03	clairvoyance	8.82	62.22	responsiveness	1.96	55.00	enterprise	6.86	62.86	.81	81.03	84.89	46.94	.84	84.09	86.76	62.67
			Способность человека предвидеть последствия своего поступка, чтобы никому не принести вред:			ответственность				ясновидение			отзывчивость			предприимчивость
365	450	General	In which sentence instead of the word "visual" should be used "spectator"?	.82	90.98	Last Olympics have become the record-hign among winter's through the visual interest	82.35	95.48	56.03	It is necessary to develop visual memory from early childhood.	.98	70.00	After the third bell, the entrance to the auditorium is prohibited	13.73	81.43	The optic nerve contains about a million nerve fibers.	2.94	16.67	.81	81.03	95.96	48.33	.84	84.09	94.86	56.67
			В каком предложении вместо слова "зрительный" нужно употребить "зрительский"?			Прошлая Олимпиада стала рекордной среди зимних по зрительному интересу				Необходимо с раннего детства развивать зрительную память.			После третьего звонка вход в зрительный зал воспрещен.			Зрительный нерв содержит около миллиона нервных волокон
366	222	Science	What in mathematics is a number whose square is equal to -1?	.82	64.31	Imaginary unit	82.35	72.86	27.62	Strange Unit	.98	30.00	Exceptional Unit	13.73	22.86	Illegal Unit	2.94	30.00	.84	84.48	69.39	30.36	.8	79.55	77.71	23.33
			Как в математике называется число, квадрат которого равен "-1"?			Мнимая единица				Странная единица			Исключительная единица			Незаконная единица
367	266	Geography	Which of these cities is not included in the "Golden Ring of Russia"?	.82	68.56	Ryazan	82.47	74.00	42.11	Yaroslavl	6.19	50.00	Vladimir	5.15	28.00	Suzdal	6.19	48.33	.86	85.96	75.10	43.33	.78	77.50	72.26	41.11
			Какой из этих городов не входит в "Золотое кольцо России"?			Рязань				Ярославль			Владимир			Суздаль
368	426	Culture	How does the anthem of the Russian Federation end?	.83	87.96	"We are proud of you!"	82.65	92.84	78.33	"Hail the fatherland!"	1.02	90.00	"It will always be like this."	14.29	60.00	"The Union of the Century"	2.04	85.00	.84	83.93	93.40	77.62	.81	80.95	92.06	73.57
			Какими словами завершается гимн Российской Федерации?			"Мы гордимся тобой!"				Славься отечество!			"Так будет всегда."			"Союз вековой."
369	339	Culture	What was the name of the author of “The Tale of Bygone Years”?	.83	75.76	Nestor	82.83	83.05	39.67	"Second Lieutenant Kizhe"	10.10	37.00	warlock	2.02	30.00	Kirill Turovsky	5.05	52.00	.86	85.96	83.06	30.83	.79	78.57	83.03	48.61
			Как звали автора "Повести временных лет"?			Нестор				Сергий Радонежский			чернокнижник			Кирилл Туровский
370	275	Science	Why does foliage fall from trees in autumn?	.83	69.70	tree roots cannot absorb moisture from frozen soil	82.83	71.95	54.00	rain knocks down the leaves	2.02	40.00	wind blows the leaves away	5.05	60.00	because the trees are cold	10.10	62.00	.86	86.21	70.80	49.72	.78	78.05	73.75	52.86
			Почему осенью с деревьев облетает листва?			корни деревьев не могут впитывать влагу из промёрзшей почвы				листья сбивает дождём			листья сдувает ветром			потому что деревьям холодно
371	361	General	This punctuation mark in mathematics represents the factorial operation	.83	78.20	!	83.00	88.07	29.79	""	8.00	26.25	()	9.00	33.33	?	.00	-	.86	85.96	86.94	24.67	.79	79.07	89.71	32.00
			Этот знак препинания в математике звучит как «факториал».			!				""			()			?
372	296	Science	Which layer of the atmosphere delays ultraviolet rays?	.83	71.20	ozone	83.00	76.39	45.56	troposphere	4.00	60.00	stratosphere	9.00	46.67	ionosphere	4.00	30.00	.78	77.59	70.44	42.78	.9	90.48	83.42	66.67
			Какой из слоев атмосферы задерживает ультрафиолетовые лучи?			озоновый				тропосфера			стратосфера			ионосфера
373	419	Science	Humans belong to what group?	.83	86.93	mammals	83.17	87.02	86.47	amphibians	.00	-	primates	16.83	86.47	reptiles	.00	-	.88	87.93	86.27	97.14	.77	76.74	88.18	79.00
			Человек относится к классу:			млекопитающих				земноводных			приматов			рептилий
374	332	General	What is a yam?	.84	74.70	sweet potato	84.00	78.81	66.67	sweet onion	9.00	50.00	sweet carrot	1.00	100	sweet cabbage	6.00	50.00	.86	86.21	83.00	46.25	.81	80.95	72.65	67.67
			Что такое батат?			сладкий картофель				сладкий лук			сладкий морковь			сладкая капуста
375	316	History	Renaissance people believed that:	.84	72.60	man was the center of his own universe	84.00	75.00	61.03	society should be divided into castes	6.00	55.00	wealth was more important than education	3.00	66.67	man was a toy in the hands of God	7.00	61.43	.86	86.21	73.20	48.33	.81	80.95	77.65	80.33
			Люди эпохи Возрождения считали, что:			человек - центр мироздания				общество должно делиться на касты			богатство важнее образованности			человек - игрушка в руках Бога
376	384	General	Which has an error in the formation of the form of the word:	.84	80.99	put back on its place	84.16	87.29	51.19	vacuuming	4.95	34.00	frost bites	7.92	46.25	losing keys	2.97	73.33	.88	87.93	90.59	34.58	.79	79.07	82.35	55.11
			Укажите пример с ошибкой в образовании формы слова:			положь на место				чищу пылесосом			мороз щиплет			потеряв ключи
377	393	Science	What has an outer layer of chitin?	.84	82.08	Arthropods	84.16	89.18	42.10	Fish	6.93	54.29	Birds	3.96	30.00	Mammals	4.95	42.00	.83	82.76	88.75	32.22	.86	86.05	89.73	67.50
			У кого внешний покров состоит из хитина?			Членистоногие				Рыбы			Птицы			Млекопитающие
378	398	Science	The main part of the magnifier and microscope is:	.84	83.07	magnifying glass	84.16	88.94	56.57	telescope	8.91	45.56	tripod	2.97	76.67	mirror	3.96	47.50	.83	82.76	87.71	45.83	.86	86.05	90.54	71.25
			Основной частью лупы и микроскопа является:			увеличительное стекло				зрительная трубка			штатив			зеркало
379	238	Culture	The historical varieties of ethnic communities include:	.84	65.88	nationalities	84.31	67.79	49.83	state	1.96	25.00	estates	9.80	57.00	confessions	3.92	67.50	.83	82.76	66.04	36.43	.86	86.36	70.00	64.44
			К историческим разновидностям этнических общностей относят:			народности				государства			сословия			конфессии
380	311	Culture	What is in the Winter Palace?	.84	72.35	museum	84.31	78.95	32.62	university	.98	10.00	church council	.98	50.00	government	13.73	37.86	.86	86.21	74.20	47.14	.82	81.82	85.56	20.71
			Что находится в Зимнем дворце?			музей				университет			церковный собор			правительство
381	286	History	A characteristic feature of eastern despotism is:	.84	70.39	deification of the leader	84.47	76.90	34.72	presence of public authority	3.88	32.50	guarantee of civil rights and freedoms	5.83	41.67	separation of the three branches of government	5.83	30.00	.91	91.38	72.83	36.67	.76	75.56	83.24	35.00
			Характерной чертой восточной деспотии является:			обожествление правителя				наличие публичной власти			гарантированность гражданских прав и свобод			разделение трех ветвей власти
382	431	General	In which option should both of the words be written together with the part in brackets?	.85	88.56	(pitch)black, ri...diculous	84.54	90.98	45.00	(all)three, (with) a run	14.43	80.00	(by)Cossacks, (on)soon	1.03	10.00	(not)stupid, (first)ly	.00	-	.89	89.47	90.98	91.67	.78	77.50	90.97	40.63
			В каком ряду все слова пишутся слитно?			(до)черна, (не)лепо				(в)троем, (с)разбегy			(по)казацки, (на)скоро			(не)глупо, (во)первых
383	396	Science	Science that studies the relationship of organisms with the environment:	.85	82.86	ecology	84.69	84.58	71.81	zoology	3.06	66.67	botany	8.16	76.25	anatomy	4.08	72.50	.81	81.48	81.59	68.22	.89	88.64	87.95	79.17
			Наука, изучающая связи организмов с окружающей средой:			экология				зоология			ботаника			анатомия
384	220	General	Which of these animals accumulates fat in the tail for winter?	.85	64.10	beaver	85.00	67.41	49.63	Groundhog	9.00	38.89	Gopher	3.00	43.33	Hamster	3.00	66.67	.86	85.96	64.08	41.00	.84	83.72	71.94	47.50
			Какое из этих животных накапливает к зиме жир в хвосте?			Бобер				Сурок			Суслик			Хомяк
385	364	General	What is the date marking the Day of Workers’ Solidarity ?	.85	78.60	May 1st	85.00	84.82	50.28	November 7th	9.00	43.33	March 8th	2.00	85.00	June 4th	4.00	22.50	.9	89.66	83.27	46.67	.79	78.57	87.27	55.33
			Какого числа отмечают День солидарности трудящихся?			Первого мая				Седьмого ноября			Восьмого марта			Четвертого июня
386	373	Geography	What is the warmest sea?	.85	79.50	Black	85.00	84.24	54.26	Okhotsk	4.00	30.00	Barents	2.00	75.00	Baltic	9.00	57.78	.84	84.48	82.86	48.33	.86	85.71	86.11	53.75
			Какое море самое тёплое?			Чёрное				Охотское			Баренцево			Балтийское
387	281	Science	What is the term for the average weather conditions in a given area over several years?	.85	70.10	climate	85.00	75.06	45.56	weather	3.00	63.33	isotherm	6.00	15.00	greenhouse effect	6.00	58.33	.84	84.21	70.21	32.67	.86	86.05	81.35	48.89
			Как называется многолетний режим работы, повторяющийся в данной местности из года в год?			климат				погода			изотерма			парниковый эффект
388	409	General	Which of these predators belongs to an extinct species?	.85	85.15	sabre-toothed tiger	85.15	90.35	54.52	Reed cat	3.96	47.50	Snow leopard	3.96	57.50	Amur leopard	6.93	58.57	.83	82.76	87.92	50.67	.88	88.37	93.42	60.00
			Какой из этиx xищников относится к вымершим видам?			Саблезубый тигр				Камышовая кошка			Снежный барс			Амурский леопард
389	277	Culture	What did Grinev give his guide as a token of his gratitude in AS Pushkin’s "The Captain's Daughter"?	.85	69.71	a hairskin coat	85.29	75.06	31.93	a fox with a cloth	.00	-	money	3.92	17.50	a kind word	10.78	46.36	.88	87.93	76.47	25.00	.82	81.82	73.06	32.67
			Чем отблагодарил Гринёв своего провожатого (А.С. Пушкин "Капитанская дочка")?			заячьим тулупом				лисьим салопом			деньгами			добрым словом
390	378	General	The amount of goods that the manufacturer is ready to put on the market in a specific point in time at a certain price is:	.86	80.20	supply	86.00	83.60	51.57	dividend	4.00	32.50	demand	9.00	72.22	need	1.00	50.00	.88	87.72	79.40	46.25	.84	83.72	89.44	64.17
			Количество товара, которое производитель готов вынести на рынок в определенный момент времени по определенной цене это			предложение				дивидент			спрос			потребность
391	245	Culture	Who took part in painting the Sistine Chapel?	.87	66.39	Michelangelo Buonarroti	86.60	73.69	19.17	Hans Holbein	3.09	10.00	Albrecht Dürer	6.19	15.00	Donato Bramante	4.12	32.50	.87	87.27	78.33	18.00	.86	85.71	67.50	21.67
			В росписи Сикстинской капеллы принимали участие...			Микеланджело Буонарроти				Ганс Гольбейн			Альбрехт Дюрер			Донато Браманте
392	304	Science	What is missing from a shark?	.87	71.84	swim bladder	86.73	73.53	60.00	Tail	.00	-	Gills	7.14	70.00	Fins	6.12	50.00	.86	85.71	72.92	53.75	.88	88.10	74.32	71.67
			Что отсутствует у акулы ?			Плавательный пузырь				Хвост			Жабры			Плавники
393	380	Science	Living organisms, unlike bodies of inanimate nature:	.87	80.51	have a cellular structure	86.73	84.24	54.25	have color	.00	-	consist of chemicals	5.10	46.00	are fixed	8.16	62.50	.88	87.50	79.18	46.25	.86	85.71	91.11	61.25
			Живые организмы, в отличие от тел неживой природы:			имеют клеточное строение				имеют цвет			состоят из химических веществ			неподвижны
394	390	Science	Wolves are part of what family?	.87	81.80	Canine	87.00	86.21	40.42	Feline	8.00	56.25	Rodents	1.00	10.00	Foxes	4.00	55.00	.86	86.21	84.40	41.67	.88	88.10	88.65	48.75
			К какому семейству относятся волки?			Псовые				Кошачьи			Грызуны			Лисьи
395	341	Geography	What tree is characteristic of the African savanna?	.87	75.84	Baobab	87.13	78.30	51.33	Eucalyptus	9.90	64.00	Larch	1.98	40.00	Birch	.99	50.00	.84	84.48	75.10	36.25	.91	90.70	82.31	63.33
			Какое дерево характерно для саванн Африки?			Баобаб				Эвкалипт			Лиственница			Береза
396	386	Science	What is at the center of the earth?	.87	81.46	solid core	87.38	85.00	51.11	earth crust	.97	50.00	plastic mantle	8.74	63.33	gas cloud	2.91	40.00	.84	84.48	79.39	52.22	.91	91.11	91.71	48.33
			В центре Земли находится:			твердое ядро				земная кора			пластична мантия			газовое облако
397	401	Culture	Who was Atlanta?	.88	83.84	titan	87.88	88.62	56.88	king	4.04	80.00	sage	.00	-	warrior	8.08	33.75	.84	83.93	87.87	55.36	.93	93.02	89.50	82.50
			Кем был Атлант?			титаном				царем			мудрецом			воином
398	417	General	What kind of mathematical notation indicates a procedure?	.88	86.73	parenthesis	88.12	90.22	62.94	Equals	4.95	58.00	Integral	2.97	83.33	Module	3.96	47.50	.93	93.10	89.81	45.00	.81	81.40	90.86	69.17
			Какой математический знак указывает на порядок действий?			Скобки				Равно			Интеграл			Модуль
399	405	General	Who or what does a misanthrope hate?	.88	84.06	people	88.12	87.75	57.78	money	5.94	53.33	war	4.95	60.00	animals	.99	60.00	.9	89.66	85.38	53.89	.86	86.05	91.08	61.25
			Кого или что ненавидит мизантроп?			людей				деньги			войну			животных
400	420	Science	Which animal differs from the others in terms of eating habits?	.88	86.93	elk	88.12	91.12	50.19	marten	8.91	55.56	wolf	1.98	75.00	fox	.99	20.00	.88	87.93	89.22	38.33	.88	88.37	93.68	64.17
			Какое животное здесь лишнее по типу питания?			лось				куница			волк			лиса
401	376	Geography	Which river is the region of the Russian Federation named after?	.88	79.80	Amur	88.24	85.56	34.33	Lena	1.96	25.00	Angara	4.90	26.00	Yenisei	4.90	52.00	.93	93.10	85.00	35.00	.82	81.82	86.39	38.75
			В честь какой реки названа область РФ?			Амур				Лена			Ангара			Енисей
402	414	Culture	Complete Gogol's famous phrase: “What Russian doesn’t like fast ...”?	.88	86.47	Rides	88.24	90.67	28.00	Food	.98	.00	Benefits	9.80	64.00	Rivers	.98	20.00	.86	86.21	89.80	35.00	.91	90.91	91.75	35.00
			Продолжите знаменитую фразу Гоголя: «Какой же русский не любит быстрой …»?			Езды				Еды			Выгоды			Реки
403	369	Science	The shell of the Earth, inhabited by living organisms and transformed by them is the:	.88	79.02	biosphere	88.24	81.89	52.00	hydrosphere	4.90	58.00	lithosphere	4.90	68.00	noosphere	1.96	30.00	.91	91.38	77.36	73.33	.84	84.09	88.38	47.78
			Оболочка Земли, населенная живыми организмами и преобразованная ими, это:			биосфера				гидросфера			литосфера			ноосфера
404	365	Culture	During which peasant uprising does Pushkin’s “Captain’s Daughter” take place?	.89	78.60	Yemelyan Pugacheva	89.00	84.38	33.04	Nestor Makhno	.00	-	Stepan Razin	7.00	28.57	Ivan Bolotnikov	4.00	37.50	.9	89.66	84.42	33.75	.88	88.10	84.32	32.50
			Во время какого крестьянского восстания происходит действие пушкинской "Капитанской дочки"?			Емельяна Пугачева				Нестора Махно			Степана Разина			Ивана Болотникова
405	284	Science	Who has no heart?	.89	70.20	lancelet	89.00	72.25	53.64	jay	.00	-	carp	.00	-	cobra	11.00	53.64	.91	91.07	72.75	46.00	.86	86.36	71.58	60.00
			У кого нет сердца?			у ланцетника				у сойки			у сазана			у кобры
406	337	Geography	What region is least transformed by man?	.89	75.54	arctic desert and tundra	89.11	79.11	40.42	steppe and forest-steppe	.99	40.00	savannah and light forests	7.92	51.25	mixed and deciduous forests	1.98	30.00	.86	86.21	74.60	36.43	.93	93.02	84.75	40.00
			Природа какой зоны менее всего изменена человеком?			арктической пустыни и тундры				степей и лесостепей			саванн и редколесий			смешанных и широколиственных лесов
407	297	Culture	From where is a cannon shot fired at noon in St. Petersburg?	.89	71.29	from the Peter and Paul Fortress	89.11	74.56	42.38	from Anichkov Bridge	2.97	70.00	from the Winter Palace	6.93	37.14	from the Smolny Cathedral	.99	20.00	.9	89.66	73.65	25.83	.88	88.37	75.79	74.17
			Откуда в Санкт-Петербурге в полдень раздаётся пушечный выстрел?			из Петропавловской крепости				с Аничкова моста			из Зимнего дворца			из Смольного собора
408	307	Culture	What was the name of the father of the ancient Greek god Zeus?	.89	72.18	Kronos	89.11	76.22	36.61	Ogmios	3.96	27.50	Crocus	.00	-	Adonis	6.93	45.71	.86	86.21	74.40	30.83	.93	93.02	78.50	52.50
			Как звали отца древнегреческого бога Зевса?			Кронос				Огмиос			Крокус			Адонис
409	272	Science	The bodies of nature include:	.89	69.21	stone	89.11	73.11	36.94	dawn	3.96	35.00	thunder	3.96	42.50	light	2.97	33.33	.93	93.10	74.26	35.00	.84	83.72	71.39	32.50
			К телам природы относят:			камень				рассвет			гром			свет
410	427	Science	Chemical phenomena include:	.89	88.12	formation of a new substance	89.11	90.78	68.52	spring compression	.99	50.00	rainbow after rain	8.91	65.56	wheel rotation	.99	90.00	.91	91.23	90.58	72.00	.86	86.36	91.05	65.83
			К химическим явлениям относят:			образование нового вещества				сжатие пружины			радугу после дождя			вращение колеса
411	406	General	What do builders cover roofs with?	.89	84.80	slate	89.22	88.35	55.17	wardrobe	3.92	37.50	heater	1.96	60.00	foul language	4.90	68.00	.88	87.93	84.90	45.83	.91	90.91	92.75	70.00
			Чем кроют крышу строители?			шифером				шифоньером			калорифером			матом
412	423	Culture	What is the artistic method of giving human qualities to animals or objects?	.89	87.16	impersonation	89.22	91.32	56.44	comparison	4.90	36.00	satire	2.94	46.67	fiction	2.94	86.67	.9	89.66	91.15	52.22	.89	88.64	91.54	56.67
			Как называется художественный прием переноса человеческих качеств на животных или предметы?			олицетворение				сравнение			сатира			вымысел
413	453	Science	What is the name in geometry of a line that divides an angle in half?	.89	91.37	Bisector	89.22	97.47	49.17	Secondary	1.96	75.00	Hypotenuse	7.84	32.50	Sinusoid	.98	40.00	.9	89.66	97.50	52.50	.89	88.64	97.44	37.50
			Как называется в геометрии линия, делящая угол пополам?			Биссектриса				Секущая			Гипотенуза			Синусоида
414	421	Science	What animals are called mammals?	.89	86.96	animals	89.22	89.23	63.89	fish	1.96	45.00	birds	2.94	73.33	all	5.88	73.33	.9	89.66	91.15	56.11	.89	88.64	86.67	71.11
			Каких животных называют млекопитающими?			зверей				рыб			птиц			всех
415	435	Geography	Which is the smallest continent?	.90	88.89	Australia	89.90	91.57	67.22	North America	6.06	61.67	Africa	3.03	70.00	Eurasia	1.01	70.00	.89	89.47	91.18	70.00	.9	90.48	92.11	61.67
			Укажи самый маленький материк.			Австралия				Северная Америка			Африка			Евразия
416	370	Science	Igneous rocks are formed from:	.90	79.19	cooled magma	89.90	83.48	27.86	solid core	7.07	48.57	rock fragments	2.02	35.00	animal skeletons	1.01	.00	.9	89.66	81.35	23.33	.9	90.24	86.49	50.00
			Магматические породы образовались из:			остывшей магмы				твердого ядра			обломков горных пород			скелетов животных
417	320	General	What is collected in the so-called quiet hunt?	.90	73.47	mushrooms	90.10	76.81	41.67	Stamps	3.96	35.00	Rubles	.00	-	Brushwood	5.94	48.33	.91	91.38	71.70	18.75	.88	88.37	83.95	58.33
			Что собирают при так называемой тихой охоте?			Грибы				Марки			Рубли			Хворост
418	428	Science	Natural sciences study:	.90	88.32	nature	90.10	94.07	28.89	foreign languages	5.94	46.67	literature	1.98	.00	painting	1.98	40.00	.9	89.66	94.04	30.83	.91	90.70	94.10	28.33
			Естественные науки изучают:			природу				иностранные языки			литературу			живопись
419	440	General	What is name for the degree and level of professional training for any type of work?	.90	89.90	qualification	90.20	91.41	76.67	training	4.90	80.00	specialty	3.92	70.00	salary	.98	80.00	.86	86.21	90.60	72.50	.95	95.45	92.38	90.00
			Как называется степень и уровень профессиональной подготовки к какому-либо виду труда?			квалификация				обучение			специальность			заработная плата
420	460	Culture	What color of hair does Malvina from the "Golden Key" have?	.90	92.23	Blue	90.29	93.33	82.00	Multi-colored	.00	-	Pink	9.71	82.00	Golden	.00	-	.98	98.28	95.96	100	.8	80.00	89.17	80.00
			Какого цвета волосы были у Мальвины из "Золотого ключика"?			Голубые				Разноцветные			Розовые			Золотые
421	432	General	How does the common expression "The enemy of my enemy ..." end?	.91	88.70	my friend	91.00	90.66	73.75	My enemy	8.00	67.50	My brother	1.00	80.00	My language	0.00	-	.91	91.38	87.17	82.50	.9	90.48	95.53	50.00
			Как заканчивается расхожее выражение "Враг моего врага..."?			Мой друг				Мой враг			Мой брат			Мой язык
422	443	Geography	What is the highest mountain in the world?	.91	90.40	Everest	91.00	91.54	65.00	Aconcagua	.00	-	Kilimanjaro	7.00	90.00	McKinley	2.00	40.00	.9	89.66	88.46	65.00	.93	92.86	95.64	90.00
			Самая высокая гора мира?			Эверест				Аконкагуа			Килиманджаро			Мак-Кинли
423	324	General	Which Kremlin tower appears on television on New Year's Eve?	.91	73.76	Spasskaya	91.09	75.76	56.00	Kutafya	1.98	45.00	Nikolskaya	1.98	75.00	Nikolskaya	4.95	48.00	.9	89.66	80.19	34.17	.93	93.02	70.00	83.33
			Какая кремлёвская башня появляется на экранах телевизоров в новогоднюю ночь?			Спасская				Кутафья			Никольская			Никольская
424	483	General	What is a person who feels more cheerful in the morning than in the evening called?	.91	96.14	lark	91.09	97.72	88.75	Owl	7.92	77.50	Rooster	.00	-	Phoenix	.99	100	.97	96.55	98.93	25.00	.84	83.72	95.83	97.50
			Как называют человека, который утром чувствует себя бодрее, чем вечером?			Жаворонок				Сова			Петух			Феникс
425	360	General	What causes acute muscle pain?	.91	78.02	lumbago	91.09	81.85	51.67	shooting	3.96	15.00	execution	3.96	50.00	shooting	.99	90.00	.9	89.66	82.50	30.00	.93	93.02	81.00	56.67
			Как называют острую мышечную боль?			прострел				отстрел			расстрел			застрел
426	402	History	Who is considered the founder of Moscow?	.91	83.86	Yuri Dolgorukiy	91.09	87.50	39.38	Ivan the Terrible	.99	30.00	Ivan the Third	.00	-	Dmitry Donskoy	7.92	48.75	.91	91.38	86.04	43.75	.91	90.70	89.49	40.00
			Кто считается основателем Москвы?			Юрий Долгорукий				Иван Грозный			Иван Третий			Дмитрий Донской
427	425	Culture	What museum is in Moscow?	.91	87.72	Armory	91.09	90.22	61.78	Louvre	.99	80.00	Kunstkamera	4.95	82.00	Hermitage	2.97	23.33	.91	91.38	86.04	36.67	.91	90.70	95.90	81.67
			Какой музей находится в Москве?			Оружейная палата				Лувр			Кунсткамера			Эрмитаж
428	441	Science	What science explains the structure of wildlife?	.91	90.10	biology	91.18	91.94	70.67	physics	4.90	72.00	geography	1.96	60.00	ecology	1.96	80.00	.98	98.28	90.18	90.00	.82	81.82	94.72	69.17
			Строение тел живой природы объясняет наука:			биология				физика			география			экология
429	363	Science	Organisms floating in the water column are called:	.91	78.53	plankton	91.18	81.29	32.78	animals	.98	20.00	flying fish	5.88	68.33	corals	1.96	10.00	.89	89.47	82.94	24.44	.93	93.33	79.29	93.33
			Организмы, парящие в толще воды, называются:			планктон				звери			летучие рыбы			кораллы
430	436	Science	Which animal has six legs?	.92	88.90	wasp	92.00	89.67	54.29	crocodile	7.00	88.57	ostrich	.00	-	deer	1.00	20.00	.88	87.50	90.41	55.83	.98	97.73	88.84	70.00
			Какое животное имеет шесть ног?			оса				крокодил			страус			олень
431	410	General	How many people are in a string quartet?	.92	85.20	4	92.16	88.72	51.39	3	3.92	27.50	5	2.94	56.67	2	.98	70.00	.97	96.55	86.79	70.00	.86	86.36	91.58	38.75
			Сколько человек в струнном квартете?			4				3			5			2
432	342	Geography	What mountains divide the East European and West Siberian plains?	.92	76.08	Ural	92.16	79.89	30.56	Sayans	1.96	25.00	Altai	2.94	50.00	Caucasus	2.94	16.67	.91	91.38	76.23	42.22	.93	93.18	84.63	27.50
			Какие горы разделяют Восточно-Европейскую и Западно-Сибирскуюравнины?			Уральские				Саяны			Алтай			Кавказ
433	399	Culture	Where is Borodino?	.92	83.24	near Moscow	92.16	83.94	76.00	near Paris	.00	-	near Kiev	2.94	80.00	near Petersburg	4.90	72.00	.93	93.10	81.67	85.00	.91	90.91	87.00	67.50
			Где находится Бородино?			под Москвой				под Парижем			под Киевом			под Петербургом
434	424	Science	Which of the following is a substance?	.92	87.16	water	92.16	91.06	34.17	asteroid	1.96	20.00	stone	5.88	48.33	glasses	.00	-	.91	91.38	88.49	35.00	.93	93.18	94.39	46.67
			Веществом является:			вода				астероид			камень			очки
435	438	Geography	Where does the Nile River flow?	.92	89.32	in Africa	92.23	91.37	56.67	in Australia	.97	30.00	in North America	1.94	70.00	in Eurasia	4.85	70.00	.9	89.66	88.85	47.50	.96	95.56	94.42	95.00
			Где протекает река Нил?			в Африке				в Австралии			в Северной Америке			в Евразии
436	486	General	Where does the Nile River flow?	.93	96.20	bean	93.00	99.25	47.78	Cucumber	1.00	20.00	Tomato	3.00	50.00	Melon	3.00	73.33	.93	92.86	98.85	65.00	.93	93.18	99.76	45.00
			Какое слово можно зашифровать в ребусе в виде двух нот?			Фасоль				Огурец			Помидор			Дыня
437	459	General	What is impersonation?	.93	92.10	transference of features of animate subjects to inanimate ones	93.00	93.87	77.33	paths based on exaggeration	1.00	100	replacing one word with another based on the relationship of their meanings by adjacency	5.00	62.00	paths based on deliberate downplaying	1.00	70.00	.97	96.55	95.54	90.00	.88	88.10	91.35	71.11
			Что такое олицетворение?			перенесение свойств одушевленных предметов на неодушевленные				троп, основанный на преувеличении			замена одного слова другим на основании связи их значений по смежности			троп, основанный на намеренном преуменьшении
438	447	General	Control your own behavior, cultivate your willpower:	.93	90.79	Self-discipline	93.07	93.51	54.29	self-torture	.00	-	autonomy	6.93	54.29	self-assessment	.00	-	.93	93.10	91.85	50.00	.93	93.02	95.75	60.00
			Контроль собственного поведения и воспитание в себе силы воли это			самодисциплина				самоистязание			самостоятельность			самооценка
439	448	General	Secret theft of another's property:	.93	90.89	theft	93.07	92.87	64.29	plunder	.00	-	robbery	6.93	64.29	incitement	.00	-	.91	91.38	91.32	66.00	.95	95.35	94.88	60.00
			Тайное хищение чужого имущества:			кража				разбой			грабеж			подстрекательство
440	400	Science	A study in which a person in the laboratory reproduces a natural phenomenon:	.93	83.66	experiment	93.07	84.79	75.56	consideration	.99	100	measurement	2.97	73.33	observation	2.97	53.33	.95	94.83	84.73	72.50	.91	90.70	84.87	76.67
			Исследование, при котором человек в лаборатории воспроизводит природное явление:			эксперимент				рассматриваниеc			измерение			наблюдение
441	449	General	One of the prerequisites for marriage, according to the Family Code of the Russian Federation, is	.93	90.98	voluntary agreement of both sides	93.14	93.16	50.50	parental marriage approval	1.96	25.00	the availability of permanent earnings	.00	-	Russian citizenship of the bride and groom	4.90	76.00	.91	91.38	89.62	61.25	.95	95.45	97.62	45.00
			Одним из обязательных условий, необходимых для заключения брака,согласно Семейному кодексу РФ является:			добровольное согласие обеих сторон				одобрение брака со стороны родителей			наличие постоянных заработков			российское гражданство жениха и невесты
442	346	Science	Which bird does not fly south?	.93	76.47	owl	93.14	77.68	59.44	nightingale	2.94	63.33	stork	1.96	60.00	crane	1.96	55.00	.97	96.55	75.71	70.00	.89	88.64	80.51	51.11
			Какая птица не улетает на юг?			сова				соловей			аист			журавль
443	466	Culture	Who did the Russians fight during the Battle of Borodino?	.94	93.37	the French	93.88	95.87	61.00	the Turks	5.10	52.00	the Chechens	.00	-	the Germans	1.02	70.00	.91	91.07	94.71	52.00	.98	97.62	97.32	70.00
			С кем сражались русские во время Бородинской битвы?			с французами				с турками			с чеченцами			с немцами
444	442	General	The development of a large-scale machine industry is:	.94	90.30	industrialization	93.94	93.01	38.33	entrepreneurship	2.02	55.00	investing	1.01	.00	protectionism	3.03	60.00	.93	92.98	93.58	31.67	.95	95.24	92.25	70.00
			Развитие крупной машинной промышленности - это:			индустриализация				предпринимательство			инвестирование			протекционизм
445	407	Geography	Where are polar bears?	.94	84.90	on the coast of the Arctic Ocean	94.00	88.51	28.33	in the Ural Mountains	.00	-	in the Far East	3.00	46.67	in the Caucasus	3.00	10.00	.91	91.38	85.66	28.33	.98	97.62	92.20	10.00
			Где водятся белые медведи?			на побережье Северного Ледовитого океана				в Уральских горах			на Дальнем Востоке			на Кавказе
446	444	General	What is an arachnophobe afraid of?	.94	90.69	spiders	94.06	94.00	38.33	Snakes	.00	-	Cockroaches	5.94	38.33	Ticks	.00	-	.93	93.10	90.93	32.50	.95	95.35	98.05	50.00
			Кого боится арахнофоб?			Пауков				Змей			Тараканов			Клещей
447	382	General	Where does downsizing periodically occur?	.94	80.89	in institutions	94.06	83.16	27.00	In the USA	4.95	54.00	In the budget	.00	-	In taxes	.99	.00	.95	94.83	77.09	1950-07-01	.93	93.02	91.50	80.00
			Где периодически происходит сокращение штатов?			В учреждениях				В США			В бюджете			В налогах
448	394	Science	What is the name of a region known for alternative medicine?	.94	82.28	Tibet	94.06	84.42	38.89	Alps	.99	.00	Pamirs	1.98	60.00	Andes	2.97	56.67	.91	91.38	85.28	40.00	.98	97.67	83.33	50.00
			Как называется регион, известный нетрадиционной медициной ?			Тибет				Альпы			Памир			Анды
449	391	Science	Living organisms, in unlike bodies of inanimate nature:	.94	81.98	are capable of metabolism	94.06	84.32	40.00	have the form	.99	20.00	do not consist of chemicals	3.96	50.00	have a mass	.99	50.00	.91	91.38	83.02	35.00	.98	97.67	85.95	50.00
			Живые организмы, в отличие от тел неживой природы:			способны к обмену веществ				имеют форму			не состоят из химических веществ			имеют массу
450	454	Science	All the irregularities of the earth's surface form:	.94	91.39	relief	94.06	93.26	63.33	continent	1.98	100	ocean	.99	50.00	mineral	2.97	40.00	.93	93.10	93.70	58.33	.95	95.35	92.68	85.00
			Все неровности земной поверхности образуют:			рельеф				материк			океан			минерал
451	462	Culture	Which animal in Hinduism is considered sacred?	.94	92.55	Cow	94.12	93.65	75.00	Tiger	.00	-	Monkey	.00	-	Elephant	5.88	75.00	.9	89.66	93.85	75.00	1	100	93.41	-
			Какое животное в индуизме считается священным?			Корова				Тигр			Обезьяна			Слон
452	280	Culture	Who is ridiculed by the "Pig Under the Oak” fable?	.94	69.90	ignorant	94.12	70.63	56.67	scientists	3.92	60.00	pigs	.98	70.00	donkeys	.98	40.00	.95	94.83	70.55	70.00	.93	93.18	70.73	46.67
			Кого высмеивает басня «Свинья под дубом»?			невежд				ученых			свиней			ослов
453	433	Science	Rocks and minerals that people use industrially are called:	.95	88.70	ore	95.00	90.21	52.50	crystals	4.00	65.00	solid core	.00	-	continents	1.00	40.00	.95	94.83	88.18	42.50	.95	95.24	93.00	85.00
			Горные породы и минералы, которые использует человек, называют:			полезные ископаемые				кристаллы			твердое ядро			материки
454	458	General	From the name of what part of the foot came the English word "football"?	.95	92.08	Foot	95.05	93.02	67.78	shin	2.97	83.33	knee	.99	50.00	hip	.99	70.00	.93	92.98	90.19	66.67	.98	97.73	96.51	70.00
			От названия какой части ноги произошло английское слово "футбол"?			ступня				голень			колено			бедро
455	429	General	What does the abbreviation NEP stand for?	.95	88.51	new economic policy	95.05	90.83	38.75	No to exploiters of the proletariat	3.96	47.50	, Nationality - electricity - order	.00	-	Our enthusiasm will win	.99	30.00	1	100	90.00	-	.88	88.37	92.11	38.75
			Как расшифровывается аббревиатура НЭП?			Новая экономическая политика				Нет эксплуататорам пролетариата			Народность - электричество - порядок			Наш энтузиазм победит
456	455	General	What type of transport does not exist?	.95	91.47	pedestrian	95.10	93.30	53.33	Aviation	1.96	40.00	Urban public	2.94	66.67	Railway	.00	-	.93	93.10	92.41	53.33	.98	97.73	94.42	40.00
			Какого вида транспорта не существует?			Пешеходный				Авиационный			Городской общественный			Железнодорожный
457	446	Science	An important feature of all living organisms is the ability to:	.95	90.78	reproduce	95.10	93.30	26.25	absorb water through the roots	3.92	52.50	fly	.98	0.00	shed leaves	.00	-	.95	94.83	90.36	32.50	.95	95.45	97.14	40.00
			Важной особенностью всех живых организмов является способность к:			размножению				впитыванию воды корнями			полёту			листопаду
458	422	General	What did Alice visit when she entered Wonderland?	.96	87.00	Mad tea party	96.00	89.38	30.00	Stupid Breakfast	4.00	30.00	Unreasoned Lunch	.00	-	Grungy Dinner	.00	-	.98	98.28	90.35	0.00	.93	92.86	87.95	40.00
			Что посетила Алиса, попав в Страну чудес?			Безумное чаепитие				Глупый завтрак			Непродуманный обед			Безобразный ужин
459	480	Science	Utopia is called:	.96	95.00	image of ideal society that doesn't exist in reality	96.00	97.40	35.00	the direction in painting that emerged in the early New Age	3.00	40.00	lands conquered by conquistadors	1.00	30.00	heretical teaching	.00	-	.95	94.83	95.64	40.00	.98	97.62	99.76	30.00
			Утопией называют:			изображение идеального общества, не существующего в реальности				направление в живописи, возникшее в раннее Новое время			земли, завоеванные конкистадорами			еретическое учение
460	474	Culture	What annual event in Rio de Janeiro attracts tourists from all over the world	.96	94.26	Carnival	96.04	94.85	80.00	Military Parade	.00	-	Film Festival	1.98	80.00	Economic Forum	1.98	80.00	.98	98.28	92.28	60.00	.93	93.02	98.50	90.00
			Какое ежегодное мероприятие в Рио-де-Жанейро привлекает туристов со всего мира?			Карнавал				Военный парад			Кинофестиваль			Экономический форум
461	464	Science	What rule helps determine the direction of the magnetic field of an electric current?	.96	92.77	Gimlet Rule	96.04	94.23	60.00	Screw Rule	1.98	50.00	Spongy Rule	.99	100	Screw Rule	.99	30.00	.97	96.55	94.46	65.00	.95	95.35	93.90	50.00
			Какое правило помогает определить направление магнитного поля электрического тока?			Правило буравчика				Правило винтика			Правило шпунтика			Правило шурупчика
462	487	Science	What is the number "pi"?	.96	96.44	2014-03-01	96.04	98.25	41.67	2015-03-01	.00	-	1945-03-01	2.97	63.33	2020-01-04	.99	20.00	.97	96.55	97.50	80.00	.95	95.35	99.27	25.00
			Чему равно число "Пи"?			2014-03-01				2015-03-01			1945-03-01			2020-01-04
463	456	Science	Irritability is:	.96	91.49	ability of the organism to react to changes in the environment	96.04	92.27	72.50	intake of nutrients into the body	.00	-	intake of air into the organism	1.98	60.00	excretion of unwanted substances by the body	1.98	85.00	.95	94.83	92.91	80.00	.98	97.67	91.43	70.00
			Раздражимость - это:			способность организма реагировать на изменения в окружающей среде				поступление в организм питательных веществ			поступление в организм воздуха			выделение организмом ненужных веществ
464	472	Science	On the surface of the moon there are many:	.96	94.16	craters	96.04	96.39	30.00	water reservoir	.99	10.00	forests	2.97	50.00	steppe	.00	-	.97	96.55	94.29	50.00	.95	95.35	99.27	30.00
			На поверхности луны существует множество:			кратеров				водоемов			лесов			степей
465	469	Science	What scientist proved that man evolved from the monkey?	.96	93.92	Darwin	96.08	96.02	38.33	Peter Debye	.00	-	Claude Shannon	2.94	46.67	Paul Dirac	.98	30.00	.97	96.55	95.00	35.00	.95	95.45	97.38	50.00
			Учёный, доказывающий происхождение человека от обезьяны?			Дарвин				Петер Дебай			Клод Шеннон			Поль Дирак
466	468	General	Where are there more Polish speakers?	.97	93.60	Warsaw	97.00	95.05	57.50	In Berlin	2.00	25.00	In London	.00	-	In Paris	1.00	90.00	.97	96.55	92.86	25.00	.98	97.62	98.05	90.00
			Где большинство граждан говорят по-польски?			В Варшаве				В Берлине			В Лондоне			В Париже
467	445	Culture	What historical event is the Borodino poem dedicated to?	.97	90.70	The Patriotic War of 1812	97.00	92.47	33.33	The Crimean War	1.00	.00	The War in the Caucasus	1.00	50.00	The Pugachev Uprising	1.00	50.00	.95	94.83	92.00	33.33	1	100	93.10	-
			Какому историческому событию посвящено стихотворение «Бородино»?			Отечественной войне 1812 года				Крымской войне			войне на Кавказе			восстанию Пугачева
468	481	General	How would you describe a trivial task?	.97	95.25	simple matter	97.03	96.84	47.50	cool business	.99	60.00	tearful business	1.98	35.00	bloody business	.00	-	.97	96.55	95.71	55.00	.98	97.67	98.33	20.00
			Как говорят о пустячной задаче?			плёвое дело				клёвое дело			слёзное дело			кровавое дело
469	471	General	What is the Achilles heel?	.97	94.16	vulnerable place	97.03	95.92	27.50	Strong Argument	.99	.00	Beat in Karate	.00	-	Leg Size	1.98	55.00	.95	94.83	93.45	27.50	1	100	99.07	-
			Что такое "ахиллесова пята"?			Уязвимое место				Сильный аргумент			Удар в каратэ			Размер ноги
470	457	Geography	Where are there no cities?	.97	91.78	in Antarctica	97.03	93.78	26.67	in Africa	.99	70.00	in Australia	.99	.00	in North America	.99	10.00	.95	94.83	91.45	26.67	1	100	96.74	-
			Где нет городов?			в Антарктиде				в Африке			в Австралии			в Северной Америке
471	482	Culture	What did Carlo's dad make Pinocchio out of?	.97	95.64	From a log	97.03	96.33	77.50	Plywood	.99	90.00	Sawdust	1.98	65.00	Clay	.00	-	.98	98.28	94.91	100	.95	95.35	98.29	60.00
			Из чего папа Карло сделал Буратино?			Из полена				Из фанеры			Из опилок			Из глины
472	488	Science	Magnifying device:	.97	96.53	microscope	97.03	96.84	82.50	tripod	1.98	95.00	tube	.00	-	stage table	.99	70.00	.98	98.28	96.32	100	.95	95.35	97.56	80.00
			Увеличительный прибор:			микроскоп				штатив			тубус			предметный столик
473	461	General	What does the football term “out” mean?	.97	92.25	ball is off the field	97.06	93.94	36.67	Penalty kick	.98	.00	Halftime	.98	90.00	Player substitution	.98	20.00	.98	98.28	91.05	90.00	.95	95.45	97.86	10.00
			Что означает футбольный термин ''аут''?			Мяч вне поля				Штрафной удар			Конец тайма			Замена игрока
474	467	General	Which of the following is not a heavenly body?	.97	93.43	airplane	97.06	95.45	27.50	moon	1.96	25.00	sun	.98	30.00	star	.00	-	.98	98.28	96.14	50.00	.95	95.45	94.52	15.00
			Что из перечисленного не является небесным телом?			самолет				луна			солнце			звезда
475	470	History	Who founded St. Petersburg?	.97	94.12	Peter the Great	97.06	96.46	22.50	Dmitry Donskoy	.00	-	Ivan the Third	.98	40.00	Yury Dolgoruky	1.96	5.00	.95	94.83	95.27	22.50	1	100	97.95	-
			Кто основал Санкт-Петербург?			Пётр Первый				Дмитрий Донской			Иван Третий			Юрий Долгорукий
476	437	Science	What science explains the transformation and production of substances?	.97	89.22	chemistry	97.06	90.51	47.50	geography	.00	-	astronomy	.98	50.00	physics	1.96	45.00	.97	96.55	86.25	25.00	.98	97.73	96.05	90.00
			Превращение веществ и их получение объясняет наука:			химия				география			астрономия			физика
477	485	General	To what, according to the saying, is the whip associated with in education?	.98	96.16	gingerbread	97.98	97.22	45.00	diary	.00	-	donut	.00	-	pancake	2.02	45.00	.96	96.49	96.18	45.00	1	100	98.57	-
			К чему, согласно поговорке, прилагается кнут в процессе воспитания?			К прянику				К дневнику			К пончику			К блинчику
478	478	Science	Method of studying nature	.98	94.85	observation	97.98	95.67	55.00	multiplication	1.01	70.00	division	1.01	40.00	addition	.00	-	.98	98.28	95.09	40.00	.98	97.56	96.50	70.00
			Метод изучения природы:			наблюдение				умножение			деление			сложение
479	479	General	What units do chemists use to measure the amount of a substance?	.98	95.00	moles	98.00	95.92	50.00	bees	1.00	80.00	mosquitoes	.00	-	flies	1.00	20.00	.98	98.28	96.49	20.00	.98	97.62	95.12	80.00
			В каких единицах химики измеряют количество вещества?			в молях				в пчёлах			в комарах			в мухах
480	439	General	What is a state symbol?	.98	89.60	hymn	98.00	90.10	65.00	medal	.00	-	order	2.00	65.00	map	.00	-	.98	98.25	87.50	50.00	.98	97.67	93.57	80.00
			Что является символом государства?			гимн				медаль			орден			карта
481	477	Culture	Who created the social network Facebook?	.98	94.80	Mark Zuckerberg	98.00	96.33	20.00	Pavel Durov	.00	-	Albert Popkov	.00	-	Eduardo Saverin	2.00	20.00	.97	96.55	96.96	20.00	1	100	95.48
			Кто создал социальную сеть Facebook?			Марк Цукерберг				Павел Дуров			Альберт Попков			Эдуардо Саверин
482	418	Science	What are the components of weather?	.98	86.90	air temperature, precipitation, wind and cloud cover	98.00	87.65	50.00	wind direction	.00	-	air and water temperature	1.00	70.00	the type and amount of precipitation	1.00	30.00	.97	96.55	84.11	50.00	1	100	92.38	-
			Из чего складывается погода?			из температуры воздуха, осадков, ветра и облачности				из направления ветра			из температуры воздуха и воды			из вида и количества осадков
483	473	Science	Biology is the science of:	.98	94.20	wildlife	98.00	94.39	85.00	substances	1.00	100	structure of the Earth	1.00	70.00	space	.00	-	1	100	93.45	-	.95	95.24	95.75	85.00
			Биология - это наука о:			живой природе				веществах			строении Земли			космосе
484	451	General	What mushrooms are considered the most expensive in the world?	.98	91.09	truffle	98.02	92.42	25.00	champignons	.00	-	white	.99	30.00	chestnut	.99	20.00	1	100	92.76	-	.95	95.35	91.95	25.00
			Какие грибы считаются самыми дорогими в мире?			трюфели				шампиньоны			белые			каштановые
485	475	Science	The cell is:	.98	94.46	the smallest part of the body that performs all vital functions	98.02	95.35	50.00	the place where animals should live	.99	50.00	the name of the plant	.99	50.00	a group of organs in the body of the animal	.00	-	.97	96.55	93.93	50.00	1	100	97.21	-
			Клетка - это:			мельчайшая часть организма, выполняющая все жизненно-необходимые функции				место, где должны жить животные			название растения			группа органов в теле животного
486	498	General	The rights and duties of citizens are enshrined in ...	.99	98.35	The constitution	98.97	98.85	50.00	passport	.00	-	textbook	.00	-	encyclopedia	1.03	50.00	.98	98.21	98.36	50.00	1	100	99.51	-
			Права и обязанности граждан записаны в...			конституция				паспорт			учебник			энциклопедия
487	491	General	People who live in a country, obey the laws of that country, and have the rights and obligations are:	.99	96.63	citizens	99.01	97.20	40.00	slaves	.00	-	workers	.99	40.00	cohabitants	.00	-	.98	98.28	96.84	40.00	1	100	97.67	-
			Люди, живущие в одной стране, подчиняющиеся законам этой страны,имеющие права и обязанности…			граждане				рабы			рабочие			сожители
488	465	General	Man, unlike a animals, are capable of	.99	93.07	planning work	99.01	93.90	10.00	building a house for himself	.00	-	Finding his way home	.00	-	Caring for his offspring	.99	10.00	1	100	92.07	-	.98	97.67	96.43	10.00
			Человек, в отличие от животного, способен:			планировать свой труд				строить себе жилище			находить дорогу домой			ухаживать за потомством
489	492	Culture	Which one of these fairytale characters laid gold eggs from time to time?	.99	96.93	Ryaba Chicken	99.01	97.50	40.00	Crocodile Gena	.00	-	Turtle Tortilla	.00	-	The Ugly Duckling	.99	40.00	.98	98.25	97.32	40.00	1	100	97.73	-
			Кто из этих сказочных персонажей периодически сносил золотые яйца?			Курочка Ряба				Крокодил Гена			Черепаха Тортилла			Гадкий Утенок
490	484	Science	The science that studies plants is called:	.99	96.14	botany	99.01	97.10	0.00	astronomy	.99	.00	anatomy	.00	-	zoology	.00	-	1	100	96.72	-	.98	97.67	97.62	0.00
			Наука, изучающая растения, называется:			ботаника				астрономия			анатомия			зоология
491	489	General	What do unscrupulous athletes use to improve results?	.99	96.57	dope	99.02	96.83	70.00	Motor	.00	-	Turpentine	.98	70.00	Sorcery	.00	-	1	100	96.38	-	.98	97.73	97.44	70.00
			Что используют недобросовестные спортсмены для улучшения результатов?			Допинг				Моторчик			Скипидар			Колдовство
492	476	History	What was Ivan IV’s nickname?	.99	94.51	The Terrible	99.02	95.25	20.00	The Frowning	.00	-	The Ugly	.00	-	The Good	.98	20.00	1	100	94.83	-	.98	97.73	95.81	20.00
			Какое прозвище было у Ивана IV?			Грозный				Хмурый			Некрасивый			Добрый
493	490	General	What do the participants in the Field of Miracles program do?	1.00	96.60	drum	100	96.60		Wheels	.00	-	Pedals	.00	-	Baranka	.00	-	1	100	97.24	-	1	100	95.71	-
			Что крутят участники телепрограммы "Поле чудес" ?			Барабан				Колёса			Педали			Баранку
494	500	General	Head of state	1.00	99.31	president	100	99.31		mayor	.00	-	deputy	.00	-	Minister	.00	-	1	100	99.31	-	1	100	99.30	-
			Глава нашего государства			президент				мэр			депутат			министр
495	499	Geography	Indicate the continent on which our country is located.	1.00	98.45	Eurasia	100	98.45		Africa	.00	-	South America	.00	-	Australia	.00	-	1	100	98.10	-	1	100	98.89	-
			Укажите материк, на котором расположена наша страна.			Евразия				Африка			Южная Америка			Австралия
496	493	Culture	What is the name of the famous Soviet comedy film?	1.00	97.16	"Gentlemen of Fortune"	100	97.16		“Gentlemen of Alien Land”	.00	-	“Victory Peers”	.00	-	“Lords of Separation”	.00	-	1	100	96.72	-	1	100	97.73	-
			Как называется знаменитая советская кинокомедия?			«Джентльмены удачи»				Господа чужбины»			«Пэры победы»			«Лорды разлуки»
497	497	Culture	An apple falls close to what?	1.00	98.02	From apple tree	100	98.02		From home	.00	-	From Newton	.00	-	From fence	.00	-	1	100	98.45	-	1	100	97.44
			От чего яблоко падает недалеко?			От яблони				От дома			От Ньютона			От забора
498	494	Science	What animal body is covered with feathers?	1.00	97.18	birds	100	97.18		animals	.00	-	insects	.00	-	fish	.00	-	1	100	97.07	-	1	100	97.33	-
			Тело каких животных покрыто перьями?			птиц				зверей			насекомых			рыб
499	496	Science	The science of celestial bodies is called:	1.00	97.82	astronomy	100	97.82		physics	.00	-	chemistry	.00	-	geology	.00	-	1	100	97.76	-	1	100	97.91	-
			Наука о небесных телах называется:			астрономия				физика			химия			геология
500	495	Science	A year on Earth is:	1.00	97.65	365 days	100	97.65		100 days	.00	-	10 months	.00	-	10 weeks	.00	-	1	100	98.28	-	1	100	96.82	-
			Год на Земле составляет:			365 суток				100 дней			10 месяцев			10 недель
